# Supplementary material for: Characterizing Y-STRs in the Evaluation of Population Differentiation Using the Mean of Allele Frequency Difference between Populations
Source: Genes (Basel). 2020 May 19;11(5):566. doi: 10.3390/genes11050566 (PMC7290957; doi:10.3390/genes11050566)
Supplement: Supplementary file 1 [file genes-11-00566-s001.zip]

Archive with 1 entries (1 files):
- genes-761372-supplementary.xlsx
