# Supplementary material for: Characterizing Y-STRs in the Evaluation of Population Differentiation Using the Mean of Allele Frequency Difference between Populations
Source: Genes (Basel). 2020 May 19;11(5):566. doi: 10.3390/genes11050566 (PMC7290957; doi:10.3390/genes11050566)
Supplement: Supplementary file 1 [file genes-11-00566-s001.zip › genes-761372-supplementary.xlsx]

## Sheet: Table S1
Table S1. Size and residency of population samples
number	Population	Continental residence	Size	Referen
1	Shanghai, China [Han]	Asia	843	[1]
2	Liaoning, China [Han]	Asia	305	[2]
3	Henan, China [Han]	Asia	1225	[3]
4	Guangdong, China [Han]	Asia	1007	[4]
5	Hainan, China [Han]	Asia	473	[5]
6	Nantong, China [Han]	Asia	1394	[6]
7	Jining, China [Han]	Asia	877	[7]
8	South korea [Korean]	Asia	351	[8]
9	South korea [Korean]	Asia	306	[9]
10	Yanbian, China [Korean]	Asia	347	[10]
11	South Austria [ Austrian]	Europe	743	[11]
12	Salzburg, Austria [Austrian]	Europe	200	[12]
13	Upper Austria [Austrian]	Europe	225	[12]
14	Kazakhsta [Kazakh]	Asia	300	[13]
15	Xinjiang, China [Kazakh]	Asia	130	[14]
16	Northern Italy [Italian]	Europe	150	[15]
17	Sardinia, Italy [Italian]	Europe	308	[16]
18	Guangxi, China [Zhuang]	Asia	2314	[17]
19	Spain [Baque]	Europe	203	[18]
20	Poland [Polish]	Europe	496	[19]
21	Eastern Africa [ African]	Africa	462	[20]
22	Northern Africa [African]	Africa	477	[21]
23	Serbia [Serbs]	Europe	203	[22]
24	Pakistan [Pakistani]	Asia	100	[23]
25	Qinghai, China [Tibetan]	Asia	511	[24]
26	Saudi Arabia [Arabian]	Asia	597	[25]
27	United Arab Emirates[Arabian]	Asia	217	[26]
28	Belgium [Belgian]	Europe	540	[27]
29	Netherlands [dutch]	Europe	527	[27]
30	Hubei, China [Tujia]	Asia	391	[28]
31	Northeast China [Daur]	Asia	203	[29]
32	Northeast China [Mongolian]	Asia	282	[29]
33	Japan [Japanese]	Asia	1299	[30]
34	Gansu, China [Dongxiang]	Asia	526	[31]
35	Hainan, China [Lingao]	Asia	487	[32]
36	Gansu, China [Hui]	Asia	377	[33]
37	Xinjiang, China [Hui]	Asia	156	[14]
38	Xinjiang, China [Uyghur]	Asia	161	[14]
39	Hongkong [Chinese]	Asia	402	[34]
40	Southwest China [Yi]	Asia	510	[35]
41	Hainan, China [Li]	Asia	302	[36]
[1]	Genetic analysis of 29 Y-STR loci in the Chinese Han population from Shanghai
[2]	Genetic Variation of 25 Y-Chromosomal and 15 Autosomal STR Loci in the Han Chinese Population of Liaoning Province, Northeast China
[3]	Analysis of 27 Y-chromosomal STR haplotypes in a Han population of Henan province, Central China
[4]	Genetic polymorphisms and mutation rates of 27 Y-chromosomal STRs in a Han population from Guangdong Province, Southern China
[5]	Genetic analysis of 27 Y-STR loci in Han population from Hainan province, southernmost China
[6]	Genetic characterization of 27 Y-STR loci analyzed in the Nantong Han population residing along the Yangtze Basin
[7]	Genetic diversity and haplotype structure of 27 Y-STR loci in a Han population from Jining, Shandong province, eastern China
[8]	Haplotype and mutation analysis for newly suggested Y-STRs in Korean father–son pairs
[9]	Forensic genetic study of 29 Y-STRs in Korean population
[10]	Genetic diversity and haplotype structure of 27 Y-STR loci in a Yanbian Korean population from Jilin Province, Northeast China
[11]	Population genetic analysis of Yfiler® Plus haplotype data for three South Australian populations
[12]	Yfiler® Plus amplification kit validation and calculation of forensic parameters for two Austrian populations
[13]	Development of the Kazakhstan Y-chromosome haplotype database: analysis of 27 Y-STR in Kazakh populationreference
[14]	Y Chromosomal STR haplotypes in Chinese Uyghur, Kazakh and Hui ethnic groups and genetic features of DYS448 null allele and DYS19 duplicated allele
[15]	Preliminary assessment of the prototype Yfiler® Plus kit in a population study of Northern Italian males
[16]	Investigation of extended Y chromosome STR haplotypes in Sardinia
[17]	Population genetic data for 27 Y-STR loci in the Zhuang ethnic minority from Guangxi Zhuang Autonomous Region in the south of China
[18]	Data for 27 Y-chromosome STR loci in the Basque Country autochthonous population
[19]	Intra- and inter-population analysis of haplotype diversity in Yfiler® Plus system using a wide set of representative data from Polish population
[20]	Forensic data and microvariant sequence characterization of 27 Y-STR loci analyzed in four Eastern African countries
[21]	Rapidly mutating Y-STRs in rapidly expanding populations: Discrimination power of the Yfiler Plus multiplex in northern Africa
[22]	Genetic characterization of 27 Y-STR loci with the Yfiler1 Plus kit in the population of Serbia
[23]	High Y-chromosomal Differentiation Among Ethnic Groups of Dir and Swat Districts, Pakistan
[24]	Genetic portrait of 27 Y-STR loci in the Tibetan ethnic population of the Qinghai province of China
[25]	Extensive geographical and social structure in the paternal lineages of Saudi Arabia revealed by analysis of 27 Y-STRs
[26]	Arabian High Y-chromosomal Differentiation Among Ethnic Groups
[27]	Determining Y-STR mutation rates in deep-routing genealogies
[28]	Haplotype data of 27 Y-STRs analyzed in the Hui and Tujia ethnic minorities from China
[29]	Genetic polymorphisms of 27 Yfiler® Plus loci in the Daur and Hulunbuir of Inner Mongolia Autonomous Region, China
[30]	Polymorphisms and microvariant sequences in the Japanese 25 Y-STR markers and their relationships to Y-chromosome haplogroups population for
[31]	Haplotype structure of 27 Yfiler®Plus loci in Chinese Dongxiang ethnic group and its genetic relationships with other populations
[32]	The evaluation of forensic characteristics and the phylogenetic analysis of the Ong Be language-speaking population based on Y-STR
[33]	Haplotype data of 27 Y-STRs analyzed in the Hui and Tujia ethnic minorities from China
[34]	Haplotype data of 27 Y-STR loci in Hong Kong Chinese
[35]	Forensic and phylogenetic analyses among three Yi populations in Southwest China with 27 Y chromosomal STR loci
[36]	Forensic characteristics and phylogenetic analysis of both Y-STR and Y-SNP in the Li and Han ethnic groups from Hainan Island of China

## Sheet: Table S2
Table S2 Pairwise genetic distances (RST, blow the diagnal) and corresponding p values (above the diagnal) for Yfiler set between 41 populations
	Han_Shanghai	Han_Liaoning	Han_Henan_Wang	Han_Guangdong	Han_Hainan	Han_Nantong	Han_Jining	Korean_Oh	Korean_Jung	Korean_Yanbian	SouthAustralian	Austrian_Salzburg	UpperAustrian	Kazakh_Kazakhstan	Kazakh_Xinjiang	NorthernItalian	Italian_Sardinia	Zhuang_Guangxi	Basque	Polish	EasternAfrican	NorthernAfrican	Serbian	Pakistan	Tibetan_Qinghai	SaudiArabian	Arabian_UAE	Belgian	Dutch	Tujia_Hubei	Daur_Hulunbuir	Monogolian_Hulunbuir	Japanese	Dongxiang_Gansu	Han_Lingao	Hui_Gansu	Hui_Xinjiang	Uyghur_Xinjiang	Chinese_Hongkong	Yi_SouthwestChina	Li_Hainan
Han_Shanghai		+	+	+	+	+	+	+	+	+	+	+	+	+	+	+	+	+	+	+	+	+	+	+	+	+	+	+	+	+	+	+	+	+	+	+	+	+	+	+	+
Han_Liaoning	0.0381		+	+	+	+	+	+	+	+	+	+	+	+	+	+	+	+	+	+	+	+	+	+	+	+	+	+	+	+	+	+	+	+	+	+	+	+	+	+	+
Han_Henan_Wang	0.04376	0.01733		+	+	+	+	+	+	+	+	+	+	+	+	+	+	+	+	+	+	+	+	+	+	+	+	+	+	+	+	+	+	+	+	+	+	+	+	+	+
Han_Guangdong	0.02884	0.01817	0.0181		+	+	+	+	+	+	+	+	+	+	+	+	+	+	+	+	+	+	+	+	+	+	+	+	+	+	+	+	+	+	+	+	+	+	+	+	+
Han_Hainan	0.03522	0.01512	0.0252	0.00153		+	+	+	+	+	+	+	+	+	+	+	+	+	+	+	+	+	+	+	+	+	+	+	+	+	+	+	+	+	+	+	+	+	-	+	+
Han_Nantong	0.02577	0.01285	0.02234	0.01127	0.0112		+	+	+	+	+	+	+	+	+	+	+	+	+	+	+	+	+	+	+	+	+	+	+	+	+	+	+	+	+	+	+	+	+	+	+
Han_Jining	0.0396	0.00442	0.0063	0.01053	0.01025	0.01437		+	+	+	+	+	+	+	+	+	+	+	+	+	+	+	+	+	+	+	+	+	+	+	+	+	+	+	+	+	+	+	+	+	+
Korean_Oh	0.0839	0.04656	0.0529	0.05397	0.05365	0.06342	0.05231		+	-	+	+	+	+	+	+	+	+	+	+	+	+	+	+	+	+	+	+	+	+	+	+	+	+	+	+	+	+	+	+	+
Korean_Jung	0.10295	0.06438	0.08002	0.07298	0.07109	0.08061	0.07638	0.00188		+	+	+	+	+	+	+	+	+	+	+	+	+	+	+	+	+	+	+	+	+	+	+	+	+	+	+	+	+	+	+	+
Korean_Yanbian	0.07727	0.03721	0.04926	0.04847	0.04685	0.05475	0.0455	-0.00096	0.00313		+	+	+	+	+	+	+	+	+	+	+	+	+	+	+	+	+	+	+	+	+	+	+	+	+	+	+	+	+	+	+
SouthAustralian	0.20666	0.15141	0.20848	0.18501	0.16955	0.20468	0.16807	0.18454	0.19168	0.1682		+	+	+	+	+	+	+	+	+	+	+	+	+	+	+	+	+	+	+	+	+	+	+	+	+	+	+	+	+	+
Austrian_Salzburg	0.18306	0.12398	0.18557	0.16988	0.16976	0.16544	0.14905	0.1813	0.20009	0.1676	0.03373		+	+	+	+	+	+	+	+	+	+	+	+	+	+	+	+	+	+	+	+	+	+	+	+	+	+	+	+	+
UpperAustrian	0.18328	0.1215	0.18996	0.17333	0.16998	0.16475	0.15119	0.18354	0.19984	0.16793	0.04023	-0.00097		+	+	+	+	+	+	+	+	+	+	+	+	+	+	+	+	+	+	+	+	+	+	+	+	+	+	+	+
Kazakh_Kazakhstan	0.17086	0.0895	0.1505	0.16259	0.14588	0.15381	0.11816	0.15963	0.17207	0.1422	0.09209	0.06566	0.06184		+	+	+	+	+	+	+	+	+	+	+	+	+	+	+	+	+	+	+	+	+	+	+	+	+	+	+
Kazakh_Xinjiang	0.09885	0.04369	0.05292	0.09122	0.0898	0.07973	0.04829	0.11381	0.1439	0.10628	0.17855	0.16156	0.16296	0.05656		+	+	+	+	+	+	+	+	+	+	+	+	+	+	+	+	+	+	+	+	+	+	+	+	+	+
NorthernItalian	0.1786	0.1223	0.17955	0.16119	0.16625	0.16392	0.14582	0.16693	0.18728	0.15561	0.02911	0.00037	0.00754	0.07278	0.16764		+	+	+	+	+	+	+	+	+	+	+	-	+	+	+	+	+	+	+	+	+	+	+	+	+
Italian_Sardinia	0.18996	0.10764	0.16008	0.17404	0.16639	0.16717	0.13234	0.15984	0.17425	0.14655	0.07995	0.05116	0.04628	0.04377	0.1182	0.06429		+	+	+	+	+	+	+	+	+	+	+	+	+	+	+	+	+	+	+	+	+	+	+	+
Zhuang_Guangxi	0.07189	0.04871	0.07826	0.03816	0.02387	0.05214	0.05022	0.08881	0.09901	0.08213	0.17431	0.15818	0.16063	0.1682	0.12377	0.15775	0.17629		+	+	+	+	+	+	+	+	+	+	+	+	+	+	+	+	+	+	+	+	+	+	+
Basque	0.25088	0.24077	0.27583	0.22794	0.25965	0.24628	0.24486	0.22096	0.25192	0.22819	0.0687	0.14021	0.15761	0.22723	0.35464	0.11147	0.23631	0.20538		+	+	+	+	+	+	+	+	+	+	+	+	+	+	+	+	+	+	+	+	+	+
Polish	0.28903	0.22737	0.29217	0.27879	0.27732	0.25974	0.24732	0.28778	0.30744	0.27808	0.12886	0.10958	0.10318	0.11906	0.25039	0.13871	0.13138	0.24998	0.27588		+	+	+	+	+	+	+	+	+	+	+	+	+	+	+	+	+	+	+	+	+
EasternAfrican	0.22108	0.16075	0.24235	0.22505	0.20488	0.20293	0.20355	0.24909	0.24848	0.2247	0.2053	0.1198	0.11442	0.11384	0.15057	0.12652	0.17128	0.22382	0.27472	0.18632		+	+	+	+	+	+	+	+	+	+	+	+	+	+	+	+	+	+	+	+
NorthernAfrican	0.24421	0.16587	0.20996	0.23063	0.23349	0.20578	0.18889	0.23155	0.25817	0.22318	0.2107	0.16785	0.17584	0.08956	0.11401	0.1736	0.16364	0.239	0.32429	0.25031	0.12402		+	+	+	+	+	+	+	+	+	+	+	+	+	+	+	+	+	+	+
Serbian	0.24194	0.18076	0.24093	0.22803	0.22806	0.21628	0.20085	0.26111	0.28392	0.2498	0.10762	0.06442	0.0661	0.07715	0.18796	0.09058	0.09558	0.20607	0.28932	0.06928	0.09574	0.1817		+	+	+	+	+	+	+	+	+	+	+	+	+	+	+	+	+	+
Pakistan	0.25309	0.18701	0.26544	0.2572	0.24987	0.23094	0.22064	0.26268	0.28341	0.24738	0.08814	0.07032	0.05795	0.08564	0.20991	0.10483	0.07265	0.23962	0.30022	0.05767	0.17737	0.22543	0.10058		+	+	+	+	+	+	+	+	+	+	+	+	+	+	+	+	+
Tibetan_Qinghai	0.28493	0.20551	0.26667	0.27474	0.25086	0.26664	0.23966	0.2386	0.22774	0.22457	0.25081	0.17641	0.18337	0.1476	0.1771	0.18164	0.14869	0.28681	0.30617	0.19349	0.15716	0.16352	0.12872	0.20202		+	+	+	+	+	+	+	+	+	+	+	+	+	+	+	+
SaudiArabian	0.16895	0.10052	0.16466	0.16421	0.15163	0.14241	0.13402	0.18673	0.1991	0.16585	0.13073	0.06951	0.06535	0.04078	0.08369	0.07946	0.09481	0.16726	0.26689	0.17068	0.03493	0.07766	0.07177	0.12546	0.14864		+	+	+	+	+	+	+	+	+	+	+	+	+	+	+
Arabian_UAE	0.18991	0.12035	0.18764	0.18897	0.18485	0.15533	0.15823	0.21739	0.23852	0.20008	0.14559	0.08529	0.07608	0.05363	0.11305	0.10264	0.10522	0.19288	0.33867	0.20268	0.05235	0.09463	0.10745	0.13507	0.16686	0.00245		+	+	+	+	+	+	+	+	+	+	+	+	+	+
Belgian	0.17563	0.12904	0.18203	0.16117	0.16513	0.16302	0.14873	0.1598	0.17762	0.14962	0.03326	0.00709	0.0149	0.09671	0.18805	0.00195	0.07608	0.14776	0.08183	0.14236	0.15634	0.1875	0.10836	0.10387	0.20738	0.10427	0.1242		+	+	+	+	+	+	+	+	+	+	+	+	+
Dutch	0.23307	0.19358	0.25735	0.21728	0.22787	0.2258	0.21893	0.22087	0.24232	0.21335	0.02606	0.04857	0.05522	0.15659	0.27715	0.03432	0.1408	0.19931	0.06392	0.21035	0.2078	0.28551	0.19825	0.16256	0.26872	0.17365	0.20996	0.02676		+	+	+	+	+	+	+	+	+	+	+	+
Tujia_Hubei	0.08015	0.0256	0.07559	0.07462	0.06876	0.04864	0.05396	0.10205	0.11761	0.0873	0.16791	0.1195	0.10804	0.07637	0.06638	0.12968	0.10772	0.08452	0.28936	0.20937	0.11238	0.15796	0.15689	0.17829	0.2018	0.06299	0.07818	0.13704	0.221		+	+	+	+	+	+	+	+	+	+	+
Daur_Hulunbuir	0.13961	0.05788	0.10753	0.11359	0.09663	0.1115	0.074	0.11925	0.1392	0.11007	0.12837	0.13573	0.13336	0.04453	0.05125	0.14245	0.0905	0.10013	0.2746	0.19064	0.18907	0.13846	0.17198	0.15302	0.19269	0.11282	0.13641	0.15037	0.21856	0.08583		+	+	+	+	+	+	+	+	+	+
Monogolian_Hulunbuir	0.07642	0.01788	0.04418	0.05182	0.04083	0.04995	0.02475	0.06268	0.08145	0.05465	0.13459	0.12468	0.12651	0.06185	0.03024	0.12585	0.09677	0.06024	0.23512	0.21295	0.17832	0.1288	0.17307	0.16824	0.1958	0.0996	0.12017	0.13127	0.19707	0.05202	0.01408		+	+	+	+	+	+	+	+	+
Japanese	0.11541	0.07673	0.10194	0.08476	0.07509	0.08833	0.08896	0.04202	0.03156	0.03829	0.21063	0.17069	0.17334	0.17425	0.14524	0.16173	0.16782	0.09451	0.21217	0.24396	0.19948	0.21693	0.20206	0.25009	0.17402	0.16374	0.19677	0.1551	0.22351	0.10489	0.15115	0.09993		+	+	+	+	+	+	+	+
Dongxiang_Gansu	0.13272	0.06682	0.1208	0.11998	0.10256	0.11082	0.08479	0.13321	0.14445	0.11553	0.07985	0.03648	0.03612	0.0316	0.07339	0.05055	0.0356	0.11354	0.17913	0.07724	0.10665	0.10614	0.04108	0.05391	0.13434	0.0442	0.05993	0.05636	0.1235	0.06267	0.0553	0.05499	0.1217		+	+	+	+	+	+	+
Han_Lingao	0.04563	0.03676	0.05979	0.01655	0.01228	0.01872	0.03975	0.08417	0.09727	0.07462	0.19371	0.18366	0.17913	0.18338	0.14128	0.18039	0.19891	0.03716	0.26567	0.28806	0.20576	0.27284	0.23798	0.27195	0.28443	0.16709	0.19622	0.17764	0.23588	0.07261	0.15153	0.08661	0.08462	0.12909		+	+	+	+	+	+
Hui_Gansu	0.09932	0.04238	0.08873	0.08706	0.07327	0.07726	0.05747	0.10779	0.11955	0.0917	0.09695	0.04522	0.04728	0.04041	0.05347	0.05503	0.05341	0.08745	0.18049	0.0977	0.09262	0.10211	0.05374	0.08063	0.12582	0.0416	0.05959	0.06241	0.13039	0.04339	0.05353	0.04116	0.09442	0.00412	0.09727		+	+	+	+	+
Hui_Xinjiang	0.06934	0.02083	0.06067	0.05316	0.04132	0.0443	0.03163	0.08223	0.09726	0.068	0.0975	0.05953	0.06041	0.05657	0.05399	0.06672	0.06461	0.05599	0.19861	0.14486	0.1183	0.12932	0.09802	0.10175	0.15554	0.05839	0.07412	0.06937	0.13465	0.03897	0.04776	0.02406	0.08109	0.01423	0.06502	0.00352		+	+	+	+
Uyghur_Xinjiang	0.1559	0.08383	0.15185	0.14746	0.13148	0.13475	0.11002	0.15849	0.17349	0.1399	0.06069	0.02673	0.02458	0.02345	0.08675	0.03916	0.03931	0.14019	0.18602	0.07043	0.10593	0.10861	0.0545	0.03397	0.15015	0.04662	0.05729	0.04737	0.10454	0.08365	0.05726	0.06617	0.15753	0.00508	0.16288	0.0148	0.02504		+	+	+
Chinese_Hongkong	0.02895	0.01829	0.02992	0.00239	0.00183	0.00683	0.01623	0.06036	0.07697	0.05242	0.17809	0.16852	0.16762	0.15753	0.10353	0.16279	0.17408	0.0396	0.24633	0.27528	0.20759	0.24213	0.22926	0.24758	0.26437	0.15719	0.18309	0.16353	0.21857	0.06846	0.1177	0.05696	0.08224	0.11337	0.00592	0.08191	0.04844	0.13894		+	+
Yi_SouthwestChina	0.04274	0.01674	0.03847	0.02512	0.02387	0.02758	0.02235	0.06314	0.08292	0.05684	0.15382	0.1257	0.1313	0.11185	0.0661	0.12067	0.13823	0.03527	0.21108	0.24852	0.15938	0.15295	0.18492	0.22216	0.21085	0.1043	0.13028	0.11767	0.19293	0.05218	0.07832	0.0284	0.07307	0.07446	0.04816	0.04574	0.02393	0.09754	0.03198		+
Li_Hainan	0.1464	0.12531	0.19396	0.11416	0.10161	0.11124	0.1472	0.18297	0.19441	0.17909	0.20848	0.23474	0.2235	0.22602	0.25967	0.24675	0.26318	0.04779	0.35443	0.31905	0.2124	0.33746	0.2964	0.33346	0.29002	0.21517	0.26904	0.22152	0.3016	0.1509	0.19394	0.14988	0.13773	0.16558	0.07792	0.13895	0.11866	0.19732	0.10074	0.11464

## Sheet: Table S3
Table S3 Pairwise genetic distances (RST, blow the diagnal) and corresponding p values (above the diagnal) for Yfiler Plus set between 41 populations
	Han_Shanghai	Han_Liaoning	Han_Henan_Wang	Han_Guangdong	Han_Hainan	Han_Nantong	Han_Jining	Korean_Oh	Korean_Jung	Korean_Yanbian	SouthAustralian	Austrian_Salzburg	UpperAustrian	Kazakh_Kazakhstan	Kazakh_Xinjiang	NorthernItalian	Italian_Sardinia	Zhuang_Guangxi	Basque	Polish	EasternAfrican	NorthernAfrican	Serbian	Pakistan	Tibetan_Qinghai	SaudiArabian	Arabian_UAE	Belgian	Dutch	Tujia_Hubei	Daur_Hulunbuir	Monogolian_Hulunbuir	Japanese	Dongxiang_Gansu	Han_Lingao	Hui_Gansu	Hui_Xinjiang	Uyghur_Xinjiang	Chinese_Hongkong	Yi_SouthwestChina	Li_Hainan
Han_Shanghai		+	+	+	+	+	+	+	+	+	+	+	+	+	+	+	+	+	+	+	+	+	+	+	+	+	+	+	+	+	+	+	+	+	+	+	+	+	+	+	+
Han_Liaoning	0.01744		+	+	+	+	+	+	+	+	+	+	+	+	+	+	+	+	+	+	+	+	+	+	+	+	+	+	+	+	+	+	+	+	+	+	+	+	+	+	+
Han_Henan_Wang	0.02514	0.01473		+	+	+	+	+	+	+	+	+	+	+	+	+	+	+	+	+	+	+	+	+	+	+	+	+	+	+	+	+	+	+	+	+	+	+	+	+	+
Han_Guangdong	0.01447	0.01026	0.02012		+	+	+	+	+	+	+	+	+	+	+	+	+	+	+	+	+	+	+	+	+	+	+	+	+	+	+	+	+	+	+	+	+	+	+	+	+
Han_Hainan	0.02525	0.01642	0.04322	0.0061		+	+	+	+	+	+	+	+	+	+	+	+	+	+	+	+	+	+	+	+	+	+	+	+	+	+	+	+	+	+	+	+	+	+	+	+
Han_Nantong	0.01144	0.00816	0.01871	0.00967	0.01789		+	+	+	+	+	+	+	+	+	+	+	+	+	+	+	+	+	+	+	+	+	+	+	+	+	+	+	+	+	+	+	+	+	+	+
Han_Jining	0.0188	0.00598	0.00689	0.0096	0.02244	0.0113		+	+	+	+	+	+	+	+	+	+	+	+	+	+	+	+	+	+	+	+	+	+	+	+	+	+	+	+	+	+	+	+	+	+
Korean_Oh	0.04775	0.03705	0.04137	0.03669	0.04244	0.03877	0.03172		+	+	+	+	+	+	+	+	+	+	+	+	+	+	+	+	+	+	+	+	+	+	+	+	+	+	+	+	+	+	+	+	+
Korean_Jung	0.06147	0.04976	0.05955	0.04626	0.04822	0.05173	0.0465	0.00077		-	+	+	+	+	+	+	+	+	+	+	+	+	+	+	+	+	+	+	+	+	+	+	+	+	+	+	+	+	+	+	+
Korean_Yanbian	0.04493	0.03283	0.04528	0.03237	0.03229	0.03458	0.03165	-0.0002	0.00088		+	+	+	+	+	+	+	+	+	+	+	+	+	+	+	+	+	+	+	+	+	+	+	+	+	+	+	+	+	+	+
SouthAustralian	0.14111	0.11406	0.16695	0.12729	0.10594	0.13944	0.1268	0.12889	0.13346	0.11356		+	+	+	+	+	+	+	+	+	+	+	+	+	+	+	+	+	+	+	+	+	+	+	+	+	+	+	+	+	+
Austrian_Salzburg	0.13854	0.11312	0.16112	0.12109	0.10634	0.13246	0.1186	0.12069	0.12464	0.10859	0.04624		+	+	+	+	+	+	+	+	+	+	+	+	+	+	+	+	+	+	+	+	+	+	+	+	+	+	+	+	+
UpperAustrian	0.13156	0.10089	0.1582	0.11183	0.09564	0.12428	0.11431	0.12069	0.12199	0.10509	0.04248	0.00458		+	+	+	+	+	+	+	+	+	+	+	+	+	+	+	+	+	+	+	+	+	+	+	+	+	+	+	+
Kazakh_Kazakhstan	0.13161	0.08903	0.15013	0.11037	0.08278	0.12673	0.11128	0.12652	0.12721	0.10769	0.06881	0.05085	0.03814		+	+	+	+	+	+	+	+	+	+	+	+	+	+	+	+	+	+	+	+	+	+	+	+	+	+	+
Kazakh_Xinjiang	0.06097	0.0347	0.05073	0.04891	0.04221	0.05672	0.03853	0.06617	0.07741	0.05929	0.12766	0.10148	0.09875	0.04819		+	+	+	+	+	+	+	+	+	+	+	+	+	+	+	+	+	+	+	+	+	+	+	+	+	+
NorthernItalian	0.13619	0.11651	0.15375	0.12735	0.115	0.12992	0.12012	0.1122	0.12188	0.10402	0.04002	0.02281	0.04402	0.07859	0.11263		+	+	+	+	+	+	+	+	+	+	+	+	+	+	+	+	+	+	+	+	+	+	+	+	+
Italian_Sardinia	0.127	0.0931	0.13397	0.12176	0.10656	0.11527	0.10324	0.10492	0.11432	0.09424	0.04726	0.05598	0.05971	0.0656	0.09438	0.03842		+	+	+	+	+	+	+	+	+	+	+	+	+	+	+	+	+	+	+	+	+	+	+	+
Zhuang_Guangxi	0.07596	0.06896	0.10714	0.05234	0.0249	0.07484	0.07428	0.08248	0.08015	0.06902	0.10923	0.10508	0.09878	0.08531	0.07001	0.11175	0.11902		+	+	+	+	+	+	+	+	+	+	+	+	+	+	+	+	+	+	+	+	+	+	+
Basque	0.19956	0.19896	0.22599	0.18624	0.18223	0.19518	0.19908	0.17653	0.19325	0.17483	0.07322	0.14427	0.15627	0.17764	0.23631	0.08217	0.14148	0.14811		+	+	+	+	+	+	+	+	+	+	+	+	+	+	+	+	+	+	+	+	+	+
Polish	0.27986	0.24829	0.28316	0.24762	0.25417	0.27284	0.24073	0.25383	0.24732	0.24788	0.23804	0.1615	0.14777	0.19269	0.22968	0.24267	0.25713	0.25103	0.35929		+	+	+	+	+	+	+	+	+	+	+	+	+	+	+	+	+	+	+	+	+
EasternAfrican	0.21592	0.18183	0.20884	0.2023	0.21589	0.20474	0.1954	0.21625	0.20999	0.20738	0.27276	0.19724	0.18479	0.21418	0.17658	0.22877	0.25323	0.26868	0.33365	0.18214		+	+	+	+	+	+	+	+	+	+	+	+	+	+	+	+	+	+	+	+
NorthernAfrican	0.2993	0.26628	0.29988	0.26432	0.2758	0.28652	0.26656	0.28092	0.27528	0.27193	0.31273	0.24292	0.22396	0.24201	0.24876	0.32019	0.3198	0.30375	0.43375	0.16089	0.16458		+	+	+	+	+	+	+	+	+	+	+	+	+	+	+	+	+	+	+
Serbian	0.22929	0.1881	0.23944	0.18957	0.18862	0.22138	0.19932	0.23409	0.22796	0.21953	0.19887	0.13526	0.10603	0.1326	0.17448	0.2248	0.22689	0.20756	0.35214	0.07181	0.12842	0.11724		+	+	+	+	+	+	+	+	+	+	+	+	+	+	+	+	+	+
Pakistan	0.20962	0.17587	0.21675	0.19058	0.1876	0.20789	0.17061	0.19219	0.19496	0.18828	0.1457	0.08606	0.08713	0.12561	0.15945	0.14754	0.15009	0.1858	0.32082	0.0789	0.21588	0.23185	0.14267		+	+	+	+	+	+	+	+	+	+	+	+	+	+	+	+	+
Tibetan_Qinghai	0.21218	0.184	0.19726	0.19082	0.19802	0.19891	0.17154	0.16746	0.16977	0.17027	0.20034	0.15343	0.16199	0.15163	0.15278	0.16429	0.14373	0.17572	0.29342	0.22552	0.24988	0.30241	0.23329	0.17445		+	+	+	+	+	+	+	+	+	+	+	+	+	+	+	+
SaudiArabian	0.13593	0.10297	0.14404	0.11104	0.10964	0.12717	0.1098	0.13308	0.13302	0.12199	0.14402	0.07028	0.05886	0.07163	0.0802	0.13024	0.14262	0.13232	0.28713	0.11824	0.10297	0.12011	0.06855	0.089	0.15624		+	+	+	+	+	+	+	+	+	+	+	+	+	+	+
Arabian_UAE	0.13324	0.097	0.13791	0.12296	0.1215	0.11952	0.11124	0.1439	0.15531	0.13704	0.13501	0.06415	0.06785	0.07969	0.08655	0.10545	0.11396	0.15894	0.28792	0.19856	0.13172	0.21007	0.1403	0.11804	0.19068	0.03577		+	+	+	+	+	+	+	+	+	+	+	+	+	+
Belgian	0.12828	0.10926	0.1547	0.11653	0.10274	0.12284	0.11619	0.1094	0.11701	0.0985	0.02354	0.01439	0.02034	0.06499	0.1197	0.01364	0.04467	0.09474	0.08242	0.22471	0.24767	0.30652	0.19929	0.13663	0.16799	0.12296	0.11035		+	+	+	+	+	+	+	+	+	+	+	+	+
Dutch	0.16523	0.14745	0.19769	0.15135	0.13409	0.16307	0.15806	0.15009	0.16024	0.14049	0.02483	0.03956	0.05328	0.10231	0.16719	0.01799	0.07318	0.12069	0.06088	0.27356	0.27487	0.35327	0.24726	0.18089	0.24294	0.17142	0.15115	0.0156		+	+	+	+	+	+	+	+	+	+	+	+
Tujia_Hubei	0.07218	0.03834	0.0891	0.05561	0.04599	0.05858	0.07234	0.10192	0.10543	0.08537	0.1336	0.13333	0.10071	0.07078	0.05979	0.15436	0.1264	0.07904	0.22969	0.25626	0.17974	0.26803	0.16357	0.21615	0.21888	0.10502	0.11983	0.133	0.17804		+	+	+	+	+	+	+	+	+	+	+
Daur_Hulunbuir	0.14318	0.10191	0.16609	0.11204	0.07354	0.13805	0.12231	0.14011	0.13893	0.12057	0.10081	0.10455	0.09112	0.02738	0.06341	0.12977	0.10761	0.05225	0.20355	0.24767	0.2833	0.29368	0.19162	0.17435	0.19728	0.13366	0.15172	0.10889	0.14076	0.09112		+	+	+	+	+	+	+	+	+	+
Monogolian_Hulunbuir	0.06089	0.03492	0.07621	0.04187	0.02	0.053	0.04626	0.05991	0.06419	0.04615	0.08219	0.07531	0.06894	0.03293	0.02284	0.08736	0.07052	0.03233	0.15893	0.23223	0.22425	0.25386	0.17128	0.15481	0.16449	0.09518	0.09853	0.07533	0.10879	0.05113	0.0214		+	+	+	+	+	+	+	+	+
Japanese	0.07252	0.0536	0.07751	0.05176	0.0548	0.05763	0.06162	0.03945	0.03316	0.03427	0.14886	0.13958	0.12007	0.13462	0.09928	0.15042	0.1353	0.09516	0.19841	0.22716	0.18252	0.24211	0.17469	0.20635	0.15047	0.11965	0.15751	0.12771	0.1807	0.07528	0.15317	0.08475		+	+	+	+	+	+	+	+
Dongxiang_Gansu	0.09861	0.06807	0.10852	0.0808	0.07088	0.09279	0.06937	0.08493	0.08555	0.07445	0.07817	0.02928	0.0241	0.04248	0.05578	0.06873	0.06689	0.08776	0.17829	0.10223	0.15604	0.17599	0.08379	0.04708	0.10155	0.03076	0.05308	0.0532	0.09997	0.09064	0.07949	0.05129	0.08826		+	+	+	+	+	+	+
Han_Lingao	0.03774	0.03423	0.06648	0.01664	0.00444	0.02976	0.04165	0.06008	0.06189	0.04726	0.12094	0.10857	0.09625	0.09513	0.06385	0.12178	0.12594	0.02582	0.18572	0.25256	0.21876	0.28548	0.18877	0.19786	0.2079	0.1125	0.12952	0.10792	0.13862	0.05091	0.09027	0.03661	0.06423	0.08101		+	+	+	+	+	+
Hui_Gansu	0.06358	0.03814	0.07048	0.0499	0.04555	0.05671	0.03907	0.05888	0.06235	0.05045	0.08054	0.04034	0.03466	0.04802	0.03659	0.06667	0.06424	0.07119	0.17027	0.12934	0.14043	0.18626	0.09817	0.07069	0.0967	0.0352	0.05364	0.05603	0.10185	0.0666	0.08021	0.0388	0.06069	0.00453	0.05716		+	+	+	+	+
Hui_Xinjiang	0.04228	0.02116	0.05243	0.02767	0.0259	0.03232	0.02384	0.04681	0.05388	0.03882	0.08002	0.05411	0.04328	0.05698	0.03873	0.08381	0.07218	0.05966	0.19877	0.16386	0.14945	0.19629	0.11399	0.10085	0.14112	0.04627	0.06083	0.06606	0.11454	0.05385	0.08225	0.02905	0.04708	0.01412	0.03826	0.00134		+	+	+	+
Uyghur_Xinjiang	0.11957	0.08516	0.11978	0.10133	0.09969	0.11438	0.08354	0.10131	0.10361	0.09506	0.10225	0.0412	0.04056	0.06652	0.06767	0.083	0.09557	0.12257	0.22116	0.08053	0.12695	0.16532	0.0872	0.02867	0.12851	0.02974	0.05003	0.0796	0.11948	0.12128	0.11349	0.07849	0.11641	0.0078	0.11269	0.01516	0.02853		+	+	+
Chinese_Hongkong	0.01552	0.01129	0.03154	0.00193	0.00302	0.00755	0.01684	0.04388	0.05226	0.03581	0.11984	0.12435	0.11069	0.1072	0.05765	0.12986	0.1192	0.04783	0.19286	0.26273	0.20902	0.27838	0.19739	0.20094	0.21041	0.11968	0.12966	0.11833	0.14999	0.04779	0.10743	0.03953	0.05128	0.08502	0.01038	0.05358	0.02975	0.11058		+	+
Yi_SouthwestChina	0.02273	0.01463	0.0274	0.01571	0.01746	0.0194	0.01479	0.02812	0.03495	0.02448	0.10815	0.08262	0.08332	0.08247	0.02576	0.07995	0.08836	0.04921	0.14744	0.21945	0.15978	0.2393	0.17182	0.14867	0.14052	0.07942	0.08192	0.08285	0.11336	0.0581	0.09323	0.03086	0.05302	0.05428	0.0301	0.02801	0.01713	0.06353	0.02119		+
Li_Hainan	0.16472	0.15453	0.21934	0.12349	0.08785	0.15064	0.17317	0.18092	0.17614	0.16298	0.16386	0.16462	0.13985	0.13211	0.17491	0.21445	0.2167	0.0448	0.29179	0.2925	0.27911	0.32143	0.22146	0.28653	0.30185	0.17697	0.22897	0.17357	0.2179	0.12152	0.10443	0.0928	0.14577	0.13934	0.06738	0.13054	0.12731	0.18768	0.11268	0.11764

## Sheet: Table S4
Table S4 Pairwise genetic distances (RST, blow the diagnal) and corresponding p values (above the diagnal) between 41 populations for the set composed of loci ranking from 1 to 15 in Table 1
	Han_Shanghai	Han_Liaoning	Han_Henan_Wang	Han_Guangdong	Han_Hainan	Han_Nantong	Han_Jining	Korean_Oh	Korean_Jung	Korean_Yanbian	SouthAustralian	Austrian_Salzburg	UpperAustrian	Kazakh_Kazakhstan	Kazakh_Xinjiang	NorthernItalian	Italian_Sardinia	Zhuang_Guangxi	Basque	Polish	EasternAfrican	NorthernAfrican	Serbian	Pakistan	Tibetan_Qinghai	SaudiArabian	Arabian_UAE	Belgian	Dutch	Tujia_Hubei	Daur_Hulunbuir	Monogolian_Hulunbuir	Japanese	Dongxiang_Gansu	Han_Lingao	Hui_Gansu	Hui_Xinjiang	Uyghur_Xinjiang	Chinese_Hongkong	Yi_SouthwestChina	Li_Hainan
Han_Shanghai		+	+	+	+	+	+	+	+	+	+	+	+	+	+	+	+	+	+	+	+	+	+	+	+	+	+	+	+	+	+	+	+	+	+	+	+	+	+	+	+
Han_Liaoning	0.00704		+	+	+	+	+	+	+	+	+	+	+	+	+	+	+	+	+	+	+	+	+	+	+	+	+	+	+	+	+	+	+	+	+	+	+	+	+	+	+
Han_Henan_Wang	0.01439	0.0153		+	+	+	+	+	+	+	+	+	+	+	+	+	+	+	+	+	+	+	+	+	+	+	+	+	+	+	+	+	+	+	+	+	+	+	+	+	+
Han_Guangdong	0.00532	0.00978	0.02302		+	+	+	+	+	+	+	+	+	+	+	+	+	+	+	+	+	+	+	+	+	+	+	+	+	+	+	+	+	+	+	+	+	+	+	+	+
Han_Hainan	0.0169	0.01887	0.04962	0.00654		+	+	+	+	+	+	+	+	+	+	+	+	+	+	+	+	+	+	+	+	+	+	+	+	+	+	+	+	+	+	+	+	+	-	+	+
Han_Nantong	0.00092	0.00842	0.01875	0.00894	0.02008		+	+	+	+	+	+	+	+	+	+	+	+	+	+	+	+	+	+	+	+	+	+	+	+	+	+	+	+	+	+	+	+	+	+	+
Han_Jining	0.00746	0.00648	0.00784	0.01012	0.02585	0.01159		+	+	+	+	+	+	+	+	+	+	+	+	+	+	+	+	+	+	+	+	+	+	+	+	+	+	+	+	+	+	+	+	+	+
Korean_Oh	0.03632	0.04105	0.04104	0.03667	0.0456	0.04047	0.03101		-	-	+	+	+	+	+	+	+	+	+	+	+	+	+	+	+	+	+	+	+	+	+	+	+	+	+	+	+	+	+	+	+
Korean_Jung	0.0508	0.05408	0.05982	0.04598	0.05034	0.05368	0.04573	0.00075		-	+	+	+	+	+	+	+	+	+	+	+	+	+	+	+	+	+	+	+	+	+	+	+	+	+	+	+	+	+	+	+
Korean_Yanbian	0.03384	0.03655	0.04657	0.03223	0.0343	0.03646	0.03187	-1e-05	0.00064		+	+	+	+	+	+	+	+	+	+	+	+	+	+	+	+	+	+	+	+	+	+	+	+	+	+	+	+	+	+	+
SouthAustralian	0.14952	0.12202	0.18097	0.13475	0.11283	0.15364	0.13469	0.13999	0.14407	0.12263		+	+	+	+	+	+	+	+	+	+	+	+	+	+	+	+	+	+	+	+	+	+	+	+	+	+	+	+	+	+
Austrian_Salzburg	0.13889	0.11372	0.16486	0.11814	0.10423	0.13911	0.11533	0.11667	0.11665	0.10185	0.04492		+	+	+	+	+	+	+	+	+	+	+	+	+	+	+	+	+	+	+	+	+	+	+	+	+	+	+	+	+
UpperAustrian	0.13764	0.10646	0.16858	0.11414	0.09867	0.13614	0.11808	0.12649	0.1245	0.10799	0.04739	0.00418		+	+	+	+	+	+	+	+	+	+	+	+	+	+	+	+	+	+	+	+	+	+	+	+	+	+	+	+
Kazakh_Kazakhstan	0.13982	0.09941	0.16392	0.11759	0.09038	0.14443	0.12115	0.13762	0.13614	0.1157	0.07257	0.05289	0.04129		+	+	+	+	+	+	+	+	+	+	+	+	+	+	+	+	+	+	+	+	+	+	+	+	+	+	+
Kazakh_Xinjiang	0.05558	0.03696	0.05221	0.04854	0.04432	0.06246	0.04059	0.0641	0.07283	0.05645	0.1384	0.10241	0.10509	0.05417		+	+	+	+	+	+	+	+	+	+	+	+	+	+	+	+	+	+	+	+	+	+	+	+	+	+
NorthernItalian	0.14224	0.12453	0.16299	0.1327	0.12114	0.14224	0.1237	0.11719	0.12558	0.10717	0.04489	0.02631	0.05404	0.08764	0.11709		+	+	+	+	+	+	+	+	+	+	+	+	+	+	+	+	+	+	+	+	+	+	+	+	+
Italian_Sardinia	0.1266	0.09943	0.1422	0.12556	0.11105	0.12269	0.1064	0.11465	0.12402	0.10181	0.051	0.05361	0.06565	0.06686	0.09723	0.04001		+	+	+	+	+	+	+	+	+	+	+	+	+	+	+	+	+	+	+	+	+	+	+	+
Zhuang_Guangxi	0.07311	0.0734	0.11683	0.05395	0.02418	0.07923	0.0802	0.08335	0.07931	0.06814	0.10838	0.08873	0.09146	0.08685	0.07521	0.1038	0.11418		+	+	+	+	+	+	+	+	+	+	+	+	+	+	+	+	+	+	+	+	+	+	+
Basque	0.22754	0.22462	0.25015	0.20524	0.20157	0.22363	0.21888	0.19657	0.21556	0.19529	0.08013	0.15373	0.17579	0.19685	0.25528	0.08949	0.15768	0.14966		+	+	+	+	+	+	+	+	+	+	+	+	+	+	+	+	+	+	+	+	+	+
Polish	0.30651	0.27269	0.30435	0.26371	0.27687	0.30563	0.25916	0.27182	0.26252	0.26717	0.26457	0.17544	0.16289	0.21673	0.25407	0.27125	0.2814	0.26266	0.40081		+	+	+	+	+	+	+	+	+	+	+	+	+	+	+	+	+	+	+	+	+
EasternAfrican	0.2346	0.20079	0.22337	0.21877	0.24294	0.22862	0.21214	0.23402	0.22743	0.227	0.30667	0.22127	0.20904	0.24645	0.20009	0.25979	0.27902	0.29137	0.37412	0.20645		+	+	+	+	+	+	+	+	+	+	+	+	+	+	+	+	+	+	+	+
NorthernAfrican	0.31786	0.29208	0.32248	0.28074	0.29843	0.31891	0.28779	0.30502	0.2966	0.29562	0.34223	0.26334	0.24468	0.26928	0.27065	0.35079	0.35105	0.31955	0.4703	0.18124	0.17832		+	+	+	+	+	+	+	+	+	+	+	+	+	+	+	+	+	+	+
Serbian	0.25184	0.20423	0.26207	0.2057	0.20646	0.24889	0.21643	0.24778	0.2373	0.2319	0.22058	0.14847	0.11439	0.14707	0.19009	0.25126	0.24294	0.2206	0.38703	0.06871	0.14821	0.11063		+	+	+	+	+	+	+	+	+	+	+	+	+	+	+	+	+	+
Pakistan	0.22462	0.18902	0.22543	0.19353	0.19615	0.22895	0.17526	0.19876	0.19854	0.19557	0.15831	0.08608	0.09257	0.13907	0.17217	0.16174	0.16319	0.18493	0.35974	0.09187	0.24226	0.25956	0.14515		+	+	+	+	+	+	+	+	+	+	+	+	+	+	+	+	+
Tibetan_Qinghai	0.23038	0.20939	0.21888	0.21237	0.22365	0.22758	0.19047	0.19012	0.19463	0.19353	0.22006	0.14414	0.16766	0.16567	0.1628	0.17087	0.14927	0.19204	0.3304	0.23965	0.27555	0.328	0.24705	0.17107		+	+	+	+	+	+	+	+	+	+	+	+	+	+	+	+
SaudiArabian	0.13378	0.10437	0.14575	0.10994	0.11469	0.13664	0.10886	0.13457	0.13168	0.1225	0.159	0.07303	0.06141	0.07982	0.082	0.14423	0.1483	0.13367	0.31387	0.12836	0.12328	0.12586	0.07472	0.08693	0.15941		+	+	+	+	+	+	+	+	+	+	+	+	+	+	+
Arabian_UAE	0.09323	0.06424	0.10037	0.08965	0.09598	0.09339	0.07368	0.11195	0.11981	0.10243	0.12124	0.06086	0.05591	0.07286	0.06097	0.09725	0.08759	0.12911	0.28255	0.20209	0.13433	0.215	0.1373	0.10041	0.15512	0.02326		+	+	+	+	+	+	+	+	+	+	+	+	+	+
Belgian	0.13754	0.1185	0.16653	0.1221	0.10881	0.13688	0.12205	0.11692	0.12295	0.10399	0.02474	0.01306	0.02477	0.07227	0.12923	0.0169	0.04771	0.08688	0.09353	0.25362	0.28065	0.33897	0.22273	0.15232	0.179	0.13561	0.09884		+	+	+	+	+	+	+	+	+	+	+	+	+
Dutch	0.17679	0.15819	0.21083	0.15658	0.1384	0.1774	0.16426	0.15818	0.16659	0.14592	0.02344	0.04673	0.06376	0.11295	0.17632	0.02324	0.08362	0.10874	0.05764	0.30262	0.30847	0.3831	0.27086	0.20017	0.2582	0.18599	0.14939	0.01813		+	+	+	+	+	+	+	+	+	+	+	+
Tujia_Hubei	0.07354	0.04338	0.10003	0.06152	0.05258	0.06847	0.08219	0.11382	0.11625	0.0952	0.1448	0.13093	0.10156	0.07534	0.06447	0.16295	0.13161	0.08789	0.25399	0.28104	0.20046	0.29054	0.17467	0.23055	0.24832	0.10764	0.08544	0.14228	0.18457		+	+	+	+	+	+	+	+	+	+	+
Daur_Hulunbuir	0.14533	0.11334	0.18017	0.11502	0.07441	0.15293	0.13247	0.14894	0.14506	0.12577	0.08888	0.08826	0.08044	0.02163	0.06747	0.1214	0.10209	0.04919	0.20568	0.26554	0.31274	0.31921	0.19487	0.18168	0.21477	0.13254	0.131	0.09989	0.13066	0.09607		+	+	+	+	+	+	+	+	+	+
Monogolian_Hulunbuir	0.05437	0.03989	0.08277	0.04101	0.01858	0.05942	0.05023	0.06099	0.06345	0.04496	0.07653	0.06823	0.06629	0.03466	0.02479	0.08553	0.0658	0.02807	0.16954	0.25637	0.25183	0.28133	0.18538	0.16788	0.18251	0.09739	0.08045	0.07285	0.10876	0.05496	0.02377		+	+	+	+	+	+	+	+	+
Japanese	0.05823	0.0492	0.0742	0.04788	0.05308	0.05526	0.05711	0.03811	0.03287	0.03312	0.15463	0.11945	0.10938	0.13254	0.09034	0.14643	0.13169	0.09563	0.21256	0.23253	0.18946	0.25078	0.17137	0.2009	0.16763	0.11125	0.10694	0.12315	0.17485	0.07911	0.14949	0.0751		+	+	+	+	+	+	+	+
Dongxiang_Gansu	0.09959	0.07149	0.11279	0.08077	0.07412	0.1034	0.07001	0.08698	0.08436	0.07583	0.08487	0.02479	0.02368	0.04722	0.05989	0.07361	0.06693	0.08575	0.19593	0.11492	0.17826	0.19613	0.08877	0.04873	0.09976	0.03149	0.03475	0.05799	0.10651	0.09743	0.0772	0.05164	0.08023		+	+	+	+	+	+	+
Han_Lingao	0.0316	0.03608	0.07561	0.01882	0.00411	0.03215	0.04594	0.06145	0.06141	0.04693	0.1274	0.1053	0.09642	0.10133	0.0654	0.12726	0.12749	0.02239	0.20409	0.27138	0.24401	0.30497	0.20899	0.20107	0.23188	0.11657	0.10438	0.11199	0.14143	0.05503	0.08685	0.03361	0.06084	0.08184		+	+	+	+	+	+
Hui_Gansu	0.06214	0.03966	0.07234	0.04908	0.04844	0.06462	0.0385	0.05906	0.06065	0.05065	0.08809	0.03352	0.03374	0.05393	0.03975	0.06957	0.06259	0.07216	0.19163	0.1477	0.16181	0.20791	0.10754	0.076	0.10144	0.03522	0.02674	0.05991	0.10706	0.07465	0.0818	0.03948	0.05406	0.0045	0.05826		-	+	+	+	+
Hui_Xinjiang	0.03667	0.02213	0.05326	0.02431	0.02638	0.03686	0.02254	0.04761	0.0528	0.03912	0.08752	0.05084	0.04486	0.06611	0.04322	0.0914	0.07581	0.0593	0.22627	0.18651	0.17135	0.2191	0.12332	0.11205	0.15567	0.04628	0.03373	0.0734	0.12376	0.06012	0.08691	0.03098	0.0377	0.0158	0.03622	0.00201		+	+	+	+
Uyghur_Xinjiang	0.1225	0.09069	0.12178	0.1	0.10429	0.12703	0.0832	0.10257	0.10163	0.09625	0.11107	0.03951	0.04304	0.07703	0.07371	0.09032	0.10247	0.12231	0.24603	0.09183	0.14329	0.18676	0.08912	0.03223	0.12828	0.02702	0.03324	0.08938	0.13125	0.1299	0.12018	0.08619	0.1054	0.00846	0.11375	0.01551	0.03228		+	+	+
Chinese_Hongkong	0.00675	0.01146	0.03624	0.00216	0.00275	0.0076	0.01875	0.04609	0.05459	0.03744	0.1273	0.12194	0.11335	0.11529	0.05901	0.1368	0.12364	0.04871	0.21753	0.28601	0.23089	0.30013	0.21599	0.21053	0.2391	0.12127	0.09586	0.12538	0.15578	0.054	0.11114	0.03908	0.04983	0.08701	0.01075	0.05555	0.0283	0.11354		+	+
Yi_SouthwestChina	0.01759	0.01606	0.02743	0.01545	0.01912	0.02168	0.01458	0.02751	0.03329	0.02345	0.11392	0.07614	0.08398	0.09012	0.02535	0.07828	0.08773	0.05189	0.15803	0.23536	0.17294	0.25479	0.18245	0.15081	0.15449	0.07752	0.05118	0.08545	0.11292	0.06528	0.09817	0.03263	0.04853	0.05528	0.03134	0.02837	0.0172	0.06323	0.02217		+
Li_Hainan	0.17457	0.17266	0.23917	0.13043	0.09314	0.16813	0.18818	0.19726	0.19125	0.17557	0.17293	0.16593	0.1431	0.14969	0.19039	0.23127	0.23162	0.04381	0.31956	0.31926	0.31853	0.34703	0.23791	0.30809	0.34229	0.19257	0.22521	0.18448	0.22676	0.13345	0.11149	0.10267	0.15031	0.14761	0.06614	0.1428	0.13898	0.20406	0.11968	0.12677

## Sheet: Table S5
Table S5 Pairwise genetic distances (RST, blow the diagnal) and corresponding p values (above the diagnal) between 41 populations for the set composed of loci ranking from 2 to 16 in Table 1
	Han_Shanghai	Han_Liaoning	Han_Henan_Wang	Han_Guangdong	Han_Hainan	Han_Nantong	Han_Jining	Korean_Oh	Korean_Jung	Korean_Yanbian	SouthAustralian	Austrian_Salzburg	UpperAustrian	Kazakh_Kazakhstan	Kazakh_Xinjiang	NorthernItalian	Italian_Sardinia	Zhuang_Guangxi	Basque	Polish	EasternAfrican	NorthernAfrican	Serbian	Pakistan	Tibetan_Qinghai	SaudiArabian	Arabian_UAE	Belgian	Dutch	Tujia_Hubei	Daur_Hulunbuir	Monogolian_Hulunbuir	Japanese	Dongxiang_Gansu	Han_Lingao	Hui_Gansu	Hui_Xinjiang	Uyghur_Xinjiang	Chinese_Hongkong	Yi_SouthwestChina	Li_Hainan
Han_Shanghai		-	+	+	+	+	+	+	+	+	+	+	+	+	+	+	+	+	+	+	+	+	+	+	+	+	+	+	+	+	+	+	+	+	+	+	+	+	+	+	+
Han_Liaoning	0.00453		+	+	+	+	+	+	+	+	+	+	+	+	+	+	+	+	+	+	+	+	+	+	+	+	+	+	+	+	+	+	+	+	+	+	+	+	+	+	+
Han_Henan_Wang	0.01356	0.01646		+	+	+	+	+	+	+	+	+	+	+	+	+	+	+	+	+	+	+	+	+	+	+	+	+	+	+	+	+	+	+	+	+	+	+	+	+	+
Han_Guangdong	0.00554	0.00741	0.02163		+	+	+	+	+	+	+	+	+	+	+	+	+	+	+	+	+	+	+	+	+	+	+	+	+	+	+	+	+	+	+	+	+	+	+	+	+
Han_Hainan	0.01726	0.01707	0.05029	0.00702		+	+	+	+	+	+	+	+	+	+	+	+	+	+	+	+	+	+	+	+	+	+	+	+	+	+	+	+	+	+	+	+	+	-	+	+
Han_Nantong	0.00098	0.00689	0.01941	0.00946	0.02048		+	+	+	+	+	+	+	+	+	+	+	+	+	+	+	+	+	+	+	+	+	+	+	+	+	+	+	+	+	+	+	+	+	+	+
Han_Jining	0.0062	0.00687	0.00816	0.0085	0.02542	0.01153		+	+	+	+	+	+	+	+	+	+	+	+	+	+	+	+	+	+	+	+	+	+	+	+	+	+	+	+	+	+	+	+	+	+
Korean_Oh	0.03822	0.04417	0.04805	0.03947	0.04718	0.04222	0.03611		-	-	+	+	+	+	+	+	+	+	+	+	+	+	+	+	+	+	+	+	+	+	+	+	+	+	+	+	+	+	+	+	+
Korean_Jung	0.0537	0.05883	0.06891	0.04974	0.05258	0.05642	0.0525	0.00089		-	+	+	+	+	+	+	+	+	+	+	+	+	+	+	+	+	+	+	+	+	+	+	+	+	+	+	+	+	+	+	+
Korean_Yanbian	0.03568	0.03979	0.05379	0.03491	0.03563	0.03816	0.03704	2e-05	0.0008		+	+	+	+	+	+	+	+	+	+	+	+	+	+	+	+	+	+	+	+	+	+	+	+	+	+	+	+	+	+	+
SouthAustralian	0.15302	0.12963	0.19254	0.13893	0.11496	0.15736	0.14395	0.14182	0.146	0.12445		+	+	+	+	+	+	+	+	+	+	+	+	+	+	+	+	+	+	+	+	+	+	+	+	+	+	+	+	+	+
Austrian_Salzburg	0.12241	0.10891	0.16173	0.10224	0.08688	0.12494	0.10923	0.10602	0.10761	0.0911	0.04246		-	+	+	+	+	+	+	+	+	+	+	+	+	+	+	+	+	+	+	+	+	+	+	+	+	+	+	+	+
UpperAustrian	0.12486	0.10429	0.16887	0.1018	0.08484	0.12504	0.11539	0.11825	0.11763	0.09968	0.04522	0.00456		+	+	+	+	+	+	+	+	+	+	+	+	+	+	+	+	+	+	+	+	+	+	+	+	+	+	+	+
Kazakh_Kazakhstan	0.11986	0.09151	0.15676	0.09742	0.06962	0.12707	0.11164	0.12687	0.12812	0.10507	0.07124	0.05484	0.04345		+	+	+	+	+	+	+	+	+	+	+	+	+	+	+	+	+	+	+	+	+	+	+	+	+	+	+
Kazakh_Xinjiang	0.04254	0.03388	0.04745	0.03564	0.03296	0.05231	0.03533	0.06245	0.07393	0.05515	0.14721	0.10655	0.11144	0.05516		+	+	+	+	+	+	+	+	+	+	+	+	+	+	+	+	+	+	+	+	+	+	+	+	+	+
NorthernItalian	0.13298	0.12553	0.16625	0.12453	0.11098	0.1347	0.12418	0.11061	0.12006	0.10053	0.04367	0.02714	0.05558	0.09115	0.12564		+	+	+	+	+	+	+	+	+	+	+	+	+	+	+	+	+	+	+	+	+	+	+	+	+
Italian_Sardinia	0.09855	0.08667	0.1322	0.10048	0.08257	0.09704	0.09299	0.09331	0.10458	0.08001	0.03956	0.05372	0.06495	0.07008	0.10015	0.03654		+	+	+	+	+	+	+	+	+	+	+	+	+	+	+	+	+	+	+	+	+	+	+	+
Zhuang_Guangxi	0.07359	0.07297	0.11775	0.05415	0.02421	0.0803	0.08038	0.08628	0.08305	0.07098	0.11278	0.07547	0.08154	0.06919	0.0666	0.09751	0.09383		+	+	+	+	+	+	+	+	+	+	+	+	+	+	+	+	+	+	+	+	+	+	+
Basque	0.23299	0.23337	0.26151	0.21078	0.20559	0.22957	0.22811	0.19909	0.21784	0.19781	0.08069	0.14451	0.16974	0.19173	0.26145	0.08033	0.13649	0.15475		+	+	+	+	+	+	+	+	+	+	+	+	+	+	+	+	+	+	+	+	+	+
Polish	0.28579	0.26285	0.2963	0.24157	0.25481	0.28736	0.24746	0.2543	0.24559	0.2498	0.25712	0.17508	0.1613	0.22032	0.25545	0.26988	0.28439	0.24454	0.38959		+	+	+	+	+	+	+	+	+	+	+	+	+	+	+	+	+	+	+	+	+
EasternAfrican	0.20911	0.18801	0.21018	0.19365	0.22059	0.20489	0.19766	0.21617	0.21141	0.20982	0.30242	0.22164	0.20899	0.24962	0.19937	0.25914	0.28221	0.27455	0.36416	0.20889		+	+	+	+	+	+	+	+	+	+	+	+	+	+	+	+	+	+	+	+
NorthernAfrican	0.2985	0.28389	0.31538	0.26023	0.27902	0.30167	0.27786	0.28972	0.28232	0.28063	0.33739	0.26446	0.24482	0.2737	0.27263	0.35105	0.35459	0.30445	0.46293	0.1833	0.18079		+	+	+	+	+	+	+	+	+	+	+	+	+	+	+	+	+	+	+
Serbian	0.21412	0.18106	0.23853	0.16526	0.16796	0.21487	0.18968	0.22292	0.21447	0.20668	0.21143	0.14478	0.11069	0.14554	0.18077	0.2478	0.24684	0.18807	0.36992	0.07456	0.15082	0.117		+	+	+	+	+	+	+	+	+	+	+	+	+	+	+	+	+	+
Pakistan	0.20856	0.18594	0.22313	0.17763	0.1803	0.21522	0.16956	0.18572	0.18713	0.18336	0.15343	0.08922	0.09481	0.1464	0.18105	0.16511	0.16757	0.17186	0.35342	0.0927	0.2459	0.2628	0.14995		+	+	+	+	+	+	+	+	+	+	+	+	+	+	+	+	+
Tibetan_Qinghai	0.10087	0.11823	0.11909	0.08714	0.09701	0.10625	0.08233	0.06981	0.08036	0.07461	0.15769	0.09862	0.12777	0.13842	0.10657	0.12144	0.12853	0.08088	0.28261	0.24361	0.28497	0.34764	0.27267	0.16569		+	+	+	+	+	+	+	+	+	+	+	+	+	+	+	+
SaudiArabian	0.11351	0.09784	0.13963	0.09002	0.0962	0.11841	0.10019	0.12158	0.12131	0.11034	0.15729	0.07564	0.06327	0.08398	0.08664	0.14885	0.15287	0.11872	0.31227	0.12991	0.12481	0.12742	0.07516	0.0922	0.13859		+	+	+	+	+	+	+	+	+	+	+	+	+	+	+
Arabian_UAE	0.06787	0.05356	0.08956	0.06644	0.074	0.07066	0.06098	0.09738	0.10809	0.08834	0.11929	0.06239	0.05763	0.07563	0.06238	0.0998	0.09058	0.11251	0.27599	0.2045	0.13526	0.21777	0.13559	0.10654	0.13244	0.02513		+	+	+	+	+	+	+	+	+	+	+	+	+	+
Belgian	0.12983	0.12017	0.17098	0.11513	0.09949	0.13063	0.12375	0.11177	0.11887	0.09875	0.0237	0.01299	0.0251	0.07447	0.13809	0.01743	0.04314	0.08162	0.08783	0.25128	0.27988	0.33862	0.21824	0.15348	0.11909	0.1381	0.10033		+	+	+	+	+	+	+	+	+	+	+	+	+
Dutch	0.17974	0.1661	0.22119	0.15962	0.1399	0.18103	0.17231	0.15987	0.16873	0.14779	0.02425	0.04049	0.05965	0.11043	0.18478	0.01844	0.06809	0.11182	0.05817	0.2929	0.30148	0.37738	0.25656	0.19641	0.20702	0.18612	0.14617	0.01457		+	+	+	+	+	+	+	+	+	+	+	+
Tujia_Hubei	0.06717	0.04328	0.10166	0.05513	0.04619	0.06334	0.08247	0.11423	0.11844	0.09575	0.15138	0.13187	0.10347	0.073	0.06674	0.16795	0.12829	0.0841	0.26012	0.27809	0.19496	0.2882	0.16082	0.23413	0.20312	0.10726	0.08286	0.14713	0.19136		+	+	+	+	+	+	+	+	+	+	+
Daur_Hulunbuir	0.1397	0.11498	0.18127	0.10792	0.0676	0.14971	0.13215	0.15188	0.15042	0.12907	0.09952	0.09189	0.08636	0.02019	0.06979	0.13045	0.10392	0.04279	0.21514	0.26641	0.31347	0.32141	0.18408	0.19007	0.17115	0.13801	0.13379	0.10901	0.14071	0.10017		+	+	+	+	+	+	+	+	+	+
Monogolian_Hulunbuir	0.05063	0.04111	0.0838	0.03641	0.01462	0.05762	0.05033	0.06571	0.0702	0.04974	0.08779	0.06789	0.06891	0.02954	0.02389	0.09135	0.06092	0.02521	0.18032	0.25262	0.24733	0.27889	0.16798	0.17122	0.10313	0.09732	0.07724	0.07943	0.11881	0.05763	0.02393		+	+	+	+	+	+	+	+	+
Japanese	0.05218	0.05136	0.07992	0.0428	0.04666	0.0497	0.0604	0.03351	0.02876	0.0287	0.15711	0.12158	0.11136	0.13551	0.09862	0.14956	0.12932	0.0937	0.21346	0.22957	0.18628	0.24799	0.1662	0.20196	0.1061	0.11158	0.108	0.126	0.17724	0.08341	0.15901	0.08302		+	+	+	+	+	+	+	+
Dongxiang_Gansu	0.07963	0.06454	0.10662	0.06076	0.05476	0.08503	0.06091	0.0741	0.07422	0.06372	0.08222	0.02604	0.02457	0.05039	0.06423	0.07668	0.06992	0.06973	0.19356	0.11743	0.18266	0.20114	0.09021	0.05255	0.05579	0.03358	0.03729	0.05896	0.1044	0.09787	0.08128	0.0503	0.08069		+	+	+	+	+	+	+
Han_Lingao	0.03188	0.03261	0.07402	0.01884	0.00416	0.03254	0.04364	0.06326	0.06403	0.04851	0.12994	0.08394	0.07904	0.07556	0.04952	0.11505	0.09599	0.02176	0.20913	0.24496	0.21681	0.28253	0.16246	0.18146	0.09382	0.09278	0.07704	0.10078	0.14311	0.04565	0.07619	0.0266	0.05288	0.05783		+	+	+	+	+	+
Hui_Gansu	0.04229	0.03261	0.06579	0.02982	0.03014	0.04653	0.02954	0.0477	0.0522	0.04005	0.08827	0.03546	0.03592	0.0569	0.04319	0.07375	0.06501	0.05801	0.19181	0.15022	0.1645	0.21228	0.10661	0.08156	0.04781	0.03751	0.02842	0.06252	0.10789	0.07512	0.08642	0.03849	0.05542	0.00488	0.03539		-	+	+	+	+
Hui_Xinjiang	0.02748	0.02134	0.05428	0.0158	0.0178	0.02896	0.02141	0.04438	0.05156	0.03623	0.09168	0.05091	0.04593	0.066	0.04746	0.09613	0.07188	0.05424	0.23257	0.18205	0.16711	0.21631	0.11177	0.11481	0.08288	0.04531	0.03162	0.07689	0.13054	0.06283	0.09343	0.03428	0.04021	0.01325	0.02484	-4e-05		+	+	+	+
Uyghur_Xinjiang	0.10732	0.08728	0.11893	0.08516	0.09062	0.11376	0.07777	0.09271	0.09407	0.08729	0.11066	0.04123	0.0449	0.08078	0.07926	0.09404	0.10454	0.11148	0.24467	0.0904	0.14354	0.18781	0.08658	0.0341	0.0817	0.02839	0.03507	0.09194	0.13167	0.13256	0.12679	0.08841	0.10739	0.00895	0.09597	0.0169	0.03269		+	+	+
Chinese_Hongkong	0.00667	0.00774	0.03456	0.00221	0.00268	0.00738	0.0165	0.0469	0.05611	0.03806	0.12884	0.10197	0.09699	0.09175	0.04416	0.12463	0.09192	0.0485	0.22128	0.26093	0.20328	0.2775	0.17237	0.19157	0.10869	0.09858	0.06891	0.1143	0.15665	0.04502	0.10266	0.03331	0.04087	0.06426	0.01099	0.03334	0.01683	0.09625		+	+
Yi_SouthwestChina	0.01402	0.01647	0.02864	0.01192	0.01619	0.01919	0.01484	0.02939	0.03661	0.0254	0.12123	0.07293	0.08329	0.08502	0.02398	0.07965	0.07919	0.0504	0.1652	0.22811	0.16303	0.24874	0.16484	0.14908	0.06282	0.07264	0.04387	0.08768	0.11933	0.06672	0.10056	0.03422	0.05154	0.05003	0.02645	0.02331	0.01726	0.0609	0.0174		+
Li_Hainan	0.17714	0.17389	0.24347	0.1328	0.09386	0.17098	0.19049	0.19765	0.1913	0.17546	0.1723	0.144	0.12439	0.1278	0.1818	0.21784	0.20265	0.04466	0.32031	0.29275	0.29617	0.32526	0.19317	0.29153	0.27047	0.17414	0.20447	0.17191	0.22608	0.1275	0.10488	0.10088	0.14255	0.13002	0.06845	0.12813	0.13277	0.19175	0.12137	0.12612

## Sheet: Table S6
Table S6 Pairwise genetic distances (RST, blow the diagnal) and corresponding p values (above the diagnal) between 41 populations for the set composed of loci ranking from 3 to 17 in Table 1
	Han_Shanghai	Han_Liaoning	Han_Henan_Wang	Han_Guangdong	Han_Hainan	Han_Nantong	Han_Jining	Korean_Oh	Korean_Jung	Korean_Yanbian	SouthAustralian	Austrian_Salzburg	UpperAustrian	Kazakh_Kazakhstan	Kazakh_Xinjiang	NorthernItalian	Italian_Sardinia	Zhuang_Guangxi	Basque	Polish	EasternAfrican	NorthernAfrican	Serbian	Pakistan	Tibetan_Qinghai	SaudiArabian	Arabian_UAE	Belgian	Dutch	Tujia_Hubei	Daur_Hulunbuir	Monogolian_Hulunbuir	Japanese	Dongxiang_Gansu	Han_Lingao	Hui_Gansu	Hui_Xinjiang	Uyghur_Xinjiang	Chinese_Hongkong	Yi_SouthwestChina	Li_Hainan
Han_Shanghai		+	+	+	+	-	+	+	+	+	+	+	+	+	+	+	+	+	+	+	+	+	+	+	+	+	+	+	+	+	+	+	+	+	+	+	+	+	+	+	+
Han_Liaoning	0.00454		+	+	+	+	+	+	+	+	+	+	+	+	+	+	+	+	+	+	+	+	+	+	+	+	+	+	+	+	+	+	+	+	+	+	+	+	+	+	+
Han_Henan_Wang	0.01389	0.01724		+	+	+	+	+	+	+	+	+	+	+	+	+	+	+	+	+	+	+	+	+	+	+	+	+	+	+	+	+	+	+	+	+	+	+	+	+	+
Han_Guangdong	0.00546	0.00749	0.02196		+	+	+	+	+	+	+	+	+	+	+	+	+	+	+	+	+	+	+	+	+	+	+	+	+	+	+	+	+	+	+	+	+	+	+	+	+
Han_Hainan	0.01722	0.01698	0.05075	0.00696		+	+	+	+	+	+	+	+	+	+	+	+	+	+	+	+	+	+	+	+	+	+	+	+	+	+	+	+	+	+	+	+	+	-	+	+
Han_Nantong	0.00087	0.00659	0.01961	0.0091	0.02027		+	+	+	+	+	+	+	+	+	+	+	+	+	+	+	+	+	+	+	+	+	+	+	+	+	+	+	+	+	+	+	+	+	+	+
Han_Jining	0.00622	0.00703	0.0083	0.00847	0.02542	0.01144		+	+	+	+	+	+	+	+	+	+	+	+	+	+	+	+	+	+	+	+	+	+	+	+	+	+	+	+	+	+	+	+	+	+
Korean_Oh	0.02337	0.03191	0.03674	0.02795	0.03377	0.02434	0.02244		-	-	+	+	+	+	+	+	+	+	+	+	+	+	+	+	+	+	+	+	+	+	+	+	+	+	+	+	+	+	+	+	+
Korean_Jung	0.03555	0.04381	0.05497	0.03551	0.03586	0.03483	0.03604	0.00094		-	+	+	+	+	+	+	+	+	+	+	+	+	+	+	+	+	+	+	+	+	+	+	+	+	+	+	+	+	+	+	+
Korean_Yanbian	0.02293	0.02935	0.04471	0.02527	0.02383	0.02252	0.02568	8e-05	0.0004		+	+	+	+	+	+	+	+	+	+	+	+	+	+	+	+	+	+	+	+	+	+	+	+	+	+	+	+	+	+	+
SouthAustralian	0.15036	0.12937	0.18989	0.13725	0.11408	0.1529	0.14104	0.15229	0.15604	0.13429		+	+	+	+	+	+	+	+	+	+	+	+	+	+	+	+	+	+	+	+	+	+	+	+	+	+	+	+	+	+
Austrian_Salzburg	0.12223	0.11127	0.16111	0.10288	0.0886	0.12362	0.10874	0.11508	0.11594	0.10018	0.04267		-	+	+	+	+	+	+	+	+	+	+	+	+	+	+	+	+	+	+	+	+	+	+	+	+	+	+	+	+
UpperAustrian	0.12489	0.10656	0.16859	0.10252	0.08658	0.12404	0.11519	0.1254	0.12343	0.10664	0.04495	0.00477		+	+	+	+	+	+	+	+	+	+	+	+	+	+	+	+	+	+	+	+	+	+	+	+	+	+	+	+
Kazakh_Kazakhstan	0.11961	0.09198	0.15682	0.09748	0.06993	0.12658	0.11144	0.1213	0.11899	0.09923	0.06757	0.05423	0.04303		+	+	+	+	+	+	+	+	+	+	+	+	+	+	+	+	+	+	+	+	+	+	+	+	+	+	+
Kazakh_Xinjiang	0.04232	0.03395	0.04655	0.0351	0.03295	0.05252	0.03489	0.04575	0.05426	0.0406	0.14085	0.10278	0.10859	0.05425		+	+	+	+	+	+	+	+	+	+	+	+	+	+	+	+	+	+	+	+	+	+	+	+	+	+
NorthernItalian	0.12891	0.12467	0.16247	0.12204	0.10926	0.12898	0.12007	0.12198	0.13237	0.11203	0.04499	0.02755	0.05617	0.08734	0.1175		+	+	+	+	+	+	+	+	+	+	+	+	+	+	+	+	+	+	+	+	+	+	+	+	+
Italian_Sardinia	0.10399	0.09418	0.13554	0.10544	0.09015	0.10233	0.09761	0.09572	0.10526	0.08354	0.03406	0.05259	0.06521	0.07429	0.1032	0.03129		+	+	+	+	+	+	+	+	+	+	+	+	+	+	+	+	+	+	+	+	+	+	+	+
Zhuang_Guangxi	0.07357	0.07304	0.11822	0.05417	0.02439	0.08007	0.08046	0.07563	0.06922	0.0615	0.11012	0.0759	0.08207	0.06944	0.0666	0.0945	0.09886		+	+	+	+	+	+	+	+	+	+	+	+	+	+	+	+	+	+	+	+	+	+	+
Basque	0.20417	0.20682	0.23802	0.18684	0.17582	0.19811	0.20095	0.20506	0.22607	0.20091	0.07563	0.13135	0.15535	0.16174	0.22279	0.06941	0.10672	0.12845		+	+	+	+	+	+	+	+	+	+	+	+	+	+	+	+	+	+	+	+	+	+
Polish	0.28287	0.26136	0.2948	0.23958	0.25225	0.28319	0.24473	0.26009	0.24813	0.25382	0.2625	0.17963	0.16501	0.21817	0.25113	0.27418	0.28853	0.24228	0.38354		+	+	+	+	+	+	+	+	+	+	+	+	+	+	+	+	+	+	+	+	+
EasternAfrican	0.20952	0.18913	0.21193	0.1944	0.22113	0.20467	0.19846	0.21406	0.20521	0.20711	0.30617	0.22613	0.21326	0.25091	0.20077	0.26167	0.29016	0.27505	0.35013	0.20757		+	+	+	+	+	+	+	+	+	+	+	+	+	+	+	+	+	+	+	+
NorthernAfrican	0.29856	0.28484	0.31653	0.26063	0.27964	0.30129	0.27828	0.28834	0.27632	0.27793	0.33973	0.26736	0.24766	0.27448	0.2739	0.35231	0.36122	0.30478	0.45066	0.18001	0.18141		+	+	+	+	+	+	+	+	+	+	+	+	+	+	+	+	+	+	+
Serbian	0.21422	0.18229	0.23865	0.16576	0.1688	0.21498	0.18978	0.22245	0.20992	0.20518	0.20898	0.143	0.10909	0.14524	0.17999	0.24507	0.24989	0.18894	0.34992	0.07104	0.15341	0.11941		+	+	+	+	+	+	+	+	+	+	+	+	+	+	+	+	+	+
Pakistan	0.20787	0.18688	0.223	0.17773	0.18047	0.214	0.16901	0.18968	0.18849	0.18702	0.15402	0.09043	0.09611	0.14567	0.17851	0.16585	0.17177	0.17211	0.33562	0.0923	0.24798	0.26388	0.14855		+	+	+	+	+	+	+	+	+	+	+	+	+	+	+	+	+
Tibetan_Qinghai	0.09704	0.11573	0.11778	0.08483	0.09296	0.1009	0.07905	0.06857	0.07577	0.07392	0.16541	0.10881	0.1361	0.13681	0.09963	0.13066	0.13858	0.07808	0.26734	0.24527	0.28496	0.34674	0.27256	0.16838		+	+	+	+	+	+	+	+	+	+	+	+	+	+	+	+
SaudiArabian	0.11318	0.09808	0.1398	0.08971	0.09626	0.11803	0.1	0.11094	0.10672	0.10046	0.15446	0.07476	0.06255	0.08385	0.08717	0.14543	0.15926	0.11863	0.28537	0.12476	0.12559	0.12823	0.07608	0.09156	0.1334		+	+	+	+	+	+	+	+	+	+	+	+	+	+	+
Arabian_UAE	0.06643	0.05243	0.08767	0.06465	0.07332	0.06985	0.05944	0.07826	0.08579	0.07115	0.10932	0.05568	0.05187	0.07393	0.06248	0.08801	0.09365	0.1115	0.23246	0.19736	0.13562	0.21885	0.13516	0.10326	0.12156	0.025		+	+	+	+	+	+	+	+	+	+	+	+	+	+
Belgian	0.12251	0.11557	0.16505	0.10962	0.09363	0.12127	0.11663	0.12051	0.1278	0.10704	0.02501	0.01244	0.02368	0.06696	0.12649	0.01848	0.03676	0.07516	0.08001	0.2548	0.28058	0.33813	0.21328	0.15197	0.12371	0.13005	0.08256		+	+	+	+	+	+	+	+	+	+	+	+	+
Dutch	0.16641	0.15626	0.20983	0.14926	0.12863	0.16559	0.15949	0.17413	0.18526	0.16092	0.02284	0.03468	0.05321	0.09662	0.16551	0.01562	0.05122	0.10027	0.05897	0.29349	0.29793	0.37256	0.24473	0.18748	0.20939	0.1725	0.12116	0.0137		+	+	+	+	+	+	+	+	+	+	+	+
Tujia_Hubei	0.06706	0.04312	0.10241	0.05501	0.04599	0.06318	0.08256	0.10219	0.10203	0.08388	0.14944	0.13269	0.10431	0.07324	0.06755	0.16511	0.13562	0.08408	0.23046	0.27478	0.19521	0.28847	0.162	0.23375	0.19906	0.10747	0.08286	0.14024	0.17845		+	+	+	+	+	+	+	+	+	+	+
Daur_Hulunbuir	0.14052	0.1161	0.18367	0.10893	0.06844	0.1501	0.13346	0.14454	0.13861	0.12113	0.10061	0.09686	0.09105	0.02235	0.0725	0.13185	0.11614	0.04365	0.18334	0.2645	0.31474	0.3225	0.18722	0.1923	0.1679	0.13963	0.13584	0.10492	0.13114	0.10064		+	+	+	+	+	+	+	+	+	+
Monogolian_Hulunbuir	0.05098	0.04145	0.08539	0.03685	0.01483	0.05762	0.051	0.05352	0.05448	0.03855	0.08744	0.07093	0.07182	0.03062	0.02511	0.09062	0.07037	0.0255	0.14911	0.25063	0.24823	0.27959	0.1699	0.17242	0.09934	0.0979	0.0774	0.07387	0.10823	0.0576	0.02421		+	+	+	+	+	+	+	+	+
Japanese	0.04454	0.04532	0.07679	0.03684	0.03907	0.03866	0.05442	0.03619	0.03012	0.03116	0.17264	0.13656	0.12385	0.13664	0.09304	0.16621	0.14121	0.08795	0.22113	0.23875	0.18725	0.24977	0.16969	0.21183	0.11052	0.10654	0.0982	0.13894	0.19466	0.07527	0.15674	0.07713		+	+	+	+	+	+	+	+
Dongxiang_Gansu	0.07957	0.06491	0.10703	0.06083	0.05495	0.08465	0.06092	0.06447	0.06133	0.05527	0.07966	0.02623	0.02489	0.05056	0.06397	0.07371	0.07532	0.06983	0.16721	0.11462	0.18392	0.20205	0.09099	0.05277	0.05296	0.03341	0.03575	0.05186	0.09236	0.09802	0.08273	0.05096	0.07716		+	+	+	+	+	+	+
Han_Lingao	0.03181	0.03256	0.07449	0.01872	0.00415	0.03239	0.04367	0.04935	0.04612	0.03584	0.12735	0.08408	0.07937	0.07566	0.04982	0.11131	0.10226	0.02172	0.17825	0.24188	0.21743	0.28301	0.1633	0.18125	0.08928	0.09286	0.07643	0.09289	0.12931	0.04565	0.07712	0.02685	0.0444	0.05789		+	+	+	+	+	+
Hui_Gansu	0.04197	0.03264	0.06622	0.02979	0.02992	0.04574	0.0294	0.03816	0.03978	0.03197	0.08761	0.03715	0.03754	0.05698	0.04238	0.07233	0.07118	0.05791	0.16636	0.14819	0.16525	0.21254	0.10713	0.08201	0.04552	0.03685	0.02603	0.05734	0.09787	0.07461	0.08708	0.03865	0.05167	0.00485	0.03503		-	+	+	+	+
Hui_Xinjiang	0.02741	0.02155	0.05468	0.0158	0.01794	0.02868	0.02142	0.03197	0.03596	0.02549	0.08953	0.05166	0.04673	0.06613	0.0473	0.09383	0.07857	0.0543	0.20158	0.17953	0.16845	0.21735	0.11253	0.11505	0.0794	0.04537	0.03038	0.0696	0.11757	0.0629	0.09504	0.03489	0.03382	0.01333	0.02485	-0.00014		+	+	+	+
Uyghur_Xinjiang	0.10663	0.08761	0.11899	0.08501	0.09038	0.11239	0.07725	0.08917	0.08777	0.08447	0.11141	0.04333	0.04686	0.08057	0.07774	0.09442	0.11037	0.11128	0.22348	0.08915	0.14478	0.18835	0.08652	0.0346	0.08157	0.02727	0.03175	0.08911	0.12401	0.13197	0.12803	0.08886	0.10988	0.00868	0.09546	0.0169	0.03251		+	+	+
Chinese_Hongkong	0.00665	0.00775	0.03508	0.0022	0.00269	0.00716	0.01655	0.03409	0.04013	0.02689	0.12728	0.10283	0.09793	0.09173	0.04398	0.12203	0.09812	0.04851	0.19313	0.25848	0.20388	0.27777	0.17279	0.19125	0.10534	0.09836	0.06761	0.10817	0.14476	0.04485	0.10344	0.03358	0.03355	0.06435	0.01091	0.03316	0.01685	0.09592		+	+
Yi_SouthwestChina	0.01409	0.01656	0.02972	0.01213	0.01607	0.01883	0.01513	0.01777	0.02252	0.01586	0.12156	0.07547	0.08574	0.08565	0.02414	0.07892	0.08637	0.05049	0.14026	0.22666	0.16373	0.24927	0.16623	0.15018	0.06023	0.07259	0.04265	0.08355	0.11083	0.06646	0.10109	0.0343	0.04579	0.0504	0.02635	0.02343	0.01748	0.06123	0.01746		+
Li_Hainan	0.17779	0.1751	0.24574	0.13378	0.09503	0.17134	0.19161	0.19265	0.1806	0.1691	0.17467	0.15023	0.13008	0.12956	0.18427	0.22159	0.21621	0.04564	0.28551	0.29023	0.29718	0.32615	0.19631	0.29268	0.26759	0.176	0.20748	0.16902	0.21504	0.12786	0.10531	0.10128	0.13831	0.1316	0.06952	0.12859	0.13458	0.19295	0.12201	0.12658

## Sheet: Table S7
Table S7 Pairwise genetic distances (RST, blow the diagnal) and corresponding p values (above the diagnal) between 41 populations for the set composed of loci ranking from 4 to 18 in Table 1
	Han_Shanghai	Han_Liaoning	Han_Henan_Wang	Han_Guangdong	Han_Hainan	Han_Nantong	Han_Jining	Korean_Oh	Korean_Jung	Korean_Yanbian	SouthAustralian	Austrian_Salzburg	UpperAustrian	Kazakh_Kazakhstan	Kazakh_Xinjiang	NorthernItalian	Italian_Sardinia	Zhuang_Guangxi	Basque	Polish	EasternAfrican	NorthernAfrican	Serbian	Pakistan	Tibetan_Qinghai	SaudiArabian	Arabian_UAE	Belgian	Dutch	Tujia_Hubei	Daur_Hulunbuir	Monogolian_Hulunbuir	Japanese	Dongxiang_Gansu	Han_Lingao	Hui_Gansu	Hui_Xinjiang	Uyghur_Xinjiang	Chinese_Hongkong	Yi_SouthwestChina	Li_Hainan
Han_Shanghai		+	+	+	+	-	+	+	+	+	+	+	+	+	+	+	+	+	+	+	+	+	+	+	+	+	+	+	+	+	+	+	+	+	+	+	+	+	+	+	+
Han_Liaoning	0.00384		+	+	+	+	+	+	+	+	+	+	+	+	+	+	+	+	+	+	+	+	+	+	+	+	+	+	+	+	+	+	+	+	+	+	+	+	+	+	+
Han_Henan_Wang	0.01473	0.01712		+	+	+	+	+	+	+	+	+	+	+	+	+	+	+	+	+	+	+	+	+	+	+	+	+	+	+	+	+	+	+	+	+	+	+	+	+	+
Han_Guangdong	0.00621	0.00971	0.02196		+	+	+	+	+	+	+	+	+	+	+	+	+	+	+	+	+	+	+	+	+	+	+	+	+	+	+	+	+	+	+	+	+	+	+	+	+
Han_Hainan	0.01649	0.01831	0.05004	0.00736		+	+	+	+	+	+	+	+	+	+	+	+	+	+	+	+	+	+	+	+	+	+	+	+	+	+	+	+	+	+	+	+	+	-	+	+
Han_Nantong	0.00098	0.00613	0.02088	0.01054	0.0202		+	+	+	+	+	+	+	+	+	+	+	+	+	+	+	+	+	+	+	+	+	+	+	+	+	+	+	+	+	+	+	+	+	+	+
Han_Jining	0.00538	0.00745	0.00732	0.00998	0.02664	0.01108		+	+	+	+	+	+	+	+	+	+	+	+	+	+	+	+	+	+	+	+	+	+	+	+	+	+	+	+	+	+	+	+	+	+
Korean_Oh	0.02453	0.03316	0.03748	0.0288	0.03349	0.026	0.02302		-	-	+	+	+	+	+	+	+	+	+	+	+	+	+	+	+	+	+	+	+	+	+	+	+	+	+	+	+	+	+	+	+
Korean_Jung	0.03792	0.04617	0.05657	0.0366	0.03592	0.03781	0.03765	0.00113		-	+	+	+	+	+	+	+	+	+	+	+	+	+	+	+	+	+	+	+	+	+	+	+	+	+	+	+	+	+	+	+
Korean_Yanbian	0.02393	0.03102	0.04546	0.02648	0.02408	0.02398	0.02679	4e-05	0.00053		+	+	+	+	+	+	+	+	+	+	+	+	+	+	+	+	+	+	+	+	+	+	+	+	+	+	+	+	+	+	+
SouthAustralian	0.08024	0.07519	0.1228	0.0841	0.06364	0.08383	0.08794	0.08515	0.09359	0.07116		+	+	+	+	+	+	+	+	+	+	+	+	+	+	+	+	+	+	+	+	+	+	+	+	+	+	+	+	+	+
Austrian_Salzburg	0.08484	0.08474	0.12518	0.07899	0.06586	0.08816	0.08299	0.07717	0.07838	0.06503	0.03906		+	+	+	+	+	+	+	+	+	+	+	+	+	+	+	+	+	+	+	+	+	+	+	+	+	+	+	+	+
UpperAustrian	0.08834	0.08015	0.13408	0.0791	0.06433	0.08892	0.09039	0.08954	0.08822	0.07337	0.04171	0.00504		+	+	+	+	+	+	+	+	+	+	+	+	+	+	+	+	+	+	+	+	+	+	+	+	+	+	+	+
Kazakh_Kazakhstan	0.1087	0.08539	0.14685	0.09543	0.06694	0.11711	0.10671	0.112	0.11081	0.09165	0.04884	0.05032	0.03875		+	+	+	+	+	+	+	+	+	+	+	+	+	+	+	+	+	+	+	+	+	+	+	+	+	+	+
Kazakh_Xinjiang	0.04694	0.0357	0.05308	0.04256	0.03666	0.05736	0.03751	0.05207	0.06238	0.04658	0.07374	0.0628	0.07004	0.0373		+	+	+	+	+	+	+	+	+	+	+	+	+	+	+	+	+	+	+	+	+	+	+	+	+	+
NorthernItalian	0.09499	0.10161	0.12879	0.10112	0.08939	0.09735	0.0977	0.08595	0.09606	0.07859	0.04	0.02915	0.05891	0.08725	0.08201		+	+	+	+	+	+	+	+	+	+	+	+	+	+	+	+	+	+	+	+	+	+	+	+	+
Italian_Sardinia	0.07709	0.07609	0.10941	0.09173	0.07672	0.07688	0.081	0.06939	0.08003	0.05964	0.02113	0.05275	0.06579	0.07458	0.07437	0.03261		+	+	+	+	+	+	+	+	+	+	+	+	+	+	+	+	+	+	+	+	+	+	+	+
Zhuang_Guangxi	0.07166	0.07495	0.11789	0.05594	0.02505	0.07879	0.08263	0.07559	0.06971	0.06205	0.07859	0.06616	0.07287	0.07187	0.0655	0.08847	0.09713		+	+	+	+	+	+	+	+	+	+	+	+	+	+	+	+	+	+	+	+	+	+	+
Basque	0.15152	0.16437	0.18793	0.15015	0.13526	0.14906	0.16333	0.14797	0.16511	0.14411	0.08207	0.13127	0.15657	0.15141	0.16064	0.06588	0.10151	0.11025		+	+	+	+	+	+	+	+	+	+	+	+	+	+	+	+	+	+	+	+	+	+
Polish	0.25271	0.23568	0.26508	0.22153	0.23306	0.25548	0.22121	0.22863	0.21633	0.22491	0.27922	0.18261	0.16788	0.21007	0.20784	0.27897	0.28901	0.23866	0.38762		+	+	+	+	+	+	+	+	+	+	+	+	+	+	+	+	+	+	+	+	+
EasternAfrican	0.21357	0.19245	0.21511	0.20071	0.22559	0.21001	0.20287	0.21639	0.20783	0.21028	0.28943	0.21248	0.1993	0.24975	0.20327	0.25192	0.28522	0.28561	0.33035	0.18352		+	+	+	+	+	+	+	+	+	+	+	+	+	+	+	+	+	+	+	+
NorthernAfrican	0.30878	0.29331	0.327	0.27532	0.29083	0.3128	0.28844	0.29792	0.28724	0.2885	0.33142	0.25969	0.23903	0.27517	0.27795	0.35185	0.36171	0.31922	0.44262	0.14915	0.18812		+	+	+	+	+	+	+	+	+	+	+	+	+	+	+	+	+	+	+
Serbian	0.18991	0.16384	0.21284	0.14807	0.15307	0.19266	0.17253	0.19659	0.18351	0.18193	0.21772	0.14392	0.11043	0.14374	0.15384	0.24705	0.25205	0.18839	0.34777	0.077	0.13727	0.10845		+	+	+	+	+	+	+	+	+	+	+	+	+	+	+	+	+	+
Pakistan	0.17033	0.15839	0.18607	0.15902	0.1625	0.1787	0.14112	0.15222	0.15304	0.1543	0.18088	0.10147	0.10617	0.13892	0.12774	0.1842	0.17856	0.16622	0.3542	0.09281	0.23009	0.24037	0.15849		+	+	+	+	+	+	+	+	+	+	+	+	+	+	+	+	+
Tibetan_Qinghai	0.09722	0.11827	0.11715	0.08735	0.09494	0.10261	0.081	0.06708	0.07416	0.07354	0.11561	0.07546	0.10713	0.13397	0.10265	0.09921	0.12258	0.08214	0.21609	0.21933	0.28807	0.35688	0.25341	0.13277		+	+	+	+	+	+	+	+	+	+	+	+	+	+	+	+
SaudiArabian	0.11136	0.09948	0.13723	0.09186	0.09929	0.11724	0.10123	0.10877	0.10583	0.10039	0.13203	0.06319	0.05047	0.0853	0.08588	0.14118	0.15852	0.1255	0.27193	0.10793	0.12752	0.13577	0.06622	0.07814	0.13627		+	+	+	+	+	+	+	+	+	+	+	+	+	+	+
Arabian_UAE	0.06084	0.05075	0.08224	0.0666	0.07555	0.06506	0.05852	0.07462	0.08372	0.06948	0.0837	0.04446	0.04068	0.07425	0.05617	0.08178	0.09049	0.11826	0.21338	0.18203	0.13663	0.22406	0.12869	0.08785	0.12395	0.02722		+	+	+	+	+	+	+	+	+	+	+	+	+	+
Belgian	0.08248	0.08593	0.1281	0.08433	0.0677	0.08377	0.08962	0.081	0.08798	0.06931	0.01813	0.01288	0.0245	0.06332	0.08252	0.01969	0.03655	0.06484	0.07905	0.25907	0.26868	0.33314	0.21582	0.16536	0.09272	0.11979	0.07093		+	+	+	+	+	+	+	+	+	+	+	+	+
Dutch	0.10022	0.10474	0.14756	0.10228	0.08107	0.10227	0.11076	0.10602	0.11594	0.09457	0.02584	0.02957	0.04942	0.07966	0.0971	0.00664	0.03939	0.07256	0.06011	0.29731	0.27266	0.35793	0.24186	0.20751	0.13894	0.14933	0.0925	0.00663		+	+	+	+	+	+	+	+	+	+	+	+
Tujia_Hubei	0.06912	0.04472	0.10513	0.05888	0.04819	0.06551	0.08547	0.10503	0.10592	0.08715	0.09764	0.10732	0.07667	0.06543	0.07078	0.14518	0.11993	0.08623	0.19181	0.25001	0.19896	0.29745	0.14161	0.20952	0.20324	0.10898	0.08214	0.11246	0.12988		+	+	+	+	+	+	+	+	+	+	+
Daur_Hulunbuir	0.13875	0.11707	0.18353	0.11662	0.07398	0.14949	0.13654	0.14539	0.14131	0.12379	0.08816	0.09675	0.09038	0.02447	0.06114	0.13811	0.12059	0.05011	0.17793	0.25441	0.3187	0.32513	0.18954	0.18232	0.17598	0.14843	0.14167	0.10556	0.11875	0.10091		+	+	+	+	+	+	+	+	+	+
Monogolian_Hulunbuir	0.05058	0.04272	0.0867	0.04311	0.01902	0.05781	0.05364	0.05595	0.0582	0.04167	0.0468	0.05476	0.05568	0.02702	0.02055	0.07931	0.06152	0.02852	0.11947	0.2303	0.25165	0.2839	0.1604	0.14951	0.10536	0.1021	0.07885	0.05593	0.07136	0.0592	0.02308		+	+	+	+	+	+	+	+	+
Japanese	0.04826	0.04934	0.07933	0.03786	0.03985	0.04312	0.05768	0.0377	0.03098	0.03268	0.1125	0.10612	0.09313	0.13201	0.1037	0.13876	0.12272	0.09028	0.17464	0.21288	0.19087	0.26326	0.14247	0.18691	0.11113	0.10604	0.0986	0.10731	0.13863	0.07968	0.16306	0.0844		+	+	+	+	+	+	+	+
Dongxiang_Gansu	0.06096	0.05377	0.08919	0.05326	0.04852	0.06685	0.05007	0.04846	0.04724	0.04203	0.06972	0.02555	0.02388	0.05161	0.04244	0.07772	0.0784	0.07013	0.16637	0.11018	0.18097	0.20055	0.09359	0.04892	0.04544	0.03174	0.03415	0.05221	0.084	0.08815	0.08581	0.0454	0.06674		+	+	+	+	+	+	+
Han_Lingao	0.03358	0.03637	0.07538	0.01944	0.00514	0.03509	0.04701	0.05004	0.04631	0.037	0.07788	0.06127	0.05705	0.07532	0.05802	0.09062	0.09057	0.02401	0.13827	0.22524	0.22234	0.29647	0.146	0.16652	0.09162	0.09603	0.0804	0.06826	0.08027	0.04963	0.08743	0.03537	0.04424	0.05429		+	+	+	+	+	+
Hui_Gansu	0.03229	0.02835	0.05744	0.02904	0.02958	0.03659	0.02555	0.03173	0.03508	0.02746	0.06443	0.0298	0.03005	0.05823	0.03137	0.07018	0.07038	0.06143	0.15488	0.1363	0.16686	0.21678	0.10462	0.06963	0.04616	0.03923	0.02732	0.05022	0.07725	0.07185	0.09184	0.03824	0.05028	0.00316	0.03788		-	+	+	+	+
Hui_Xinjiang	0.01765	0.01744	0.04628	0.01546	0.01799	0.01933	0.018	0.02602	0.03184	0.02144	0.06543	0.04374	0.03848	0.06739	0.03735	0.09247	0.07756	0.05818	0.18825	0.1662	0.17035	0.22194	0.10906	0.10293	0.08182	0.04916	0.03254	0.0614	0.09504	0.06043	0.1003	0.03467	0.03313	0.0117	0.02844	8e-05		+	+	+	+
Uyghur_Xinjiang	0.08506	0.07411	0.09759	0.07805	0.08466	0.09189	0.06419	0.0704	0.07166	0.06942	0.11678	0.04881	0.05179	0.08151	0.04953	0.10607	0.11753	0.11359	0.2314	0.08509	0.13759	0.17993	0.09339	0.03058	0.07164	0.02505	0.02854	0.09669	0.12635	0.1206	0.12876	0.08049	0.09958	0.00973	0.09331	0.01443	0.03025		+	+	+
Chinese_Hongkong	0.00643	0.00944	0.03462	0.00236	0.00294	0.00748	0.01796	0.03441	0.04082	0.0277	0.07579	0.07967	0.07498	0.08948	0.05002	0.10171	0.08428	0.05044	0.15427	0.24002	0.20915	0.29078	0.15625	0.17388	0.10804	0.1015	0.06994	0.08228	0.09695	0.04778	0.11069	0.03907	0.03426	0.05787	0.01172	0.03294	0.0169	0.09026		+	+
Yi_SouthwestChina	0.01299	0.01709	0.02898	0.014	0.01725	0.01817	0.01567	0.018	0.02355	0.01656	0.07431	0.05314	0.06439	0.08162	0.02487	0.05921	0.07308	0.05183	0.10335	0.20531	0.16712	0.25784	0.15192	0.12695	0.06212	0.07368	0.04207	0.05904	0.06673	0.06851	0.10347	0.03622	0.04892	0.04167	0.02965	0.02069	0.01522	0.0507	0.01914		+
Li_Hainan	0.17285	0.17418	0.24155	0.13348	0.09362	0.16752	0.19183	0.18627	0.17415	0.1647	0.16509	0.14593	0.1257	0.1322	0.17888	0.2235	0.2191	0.04754	0.27037	0.28268	0.29837	0.33217	0.19186	0.29327	0.26679	0.18349	0.21486	0.1651	0.19563	0.12486	0.1136	0.10249	0.13267	0.13632	0.06769	0.13453	0.14246	0.19992	0.12166	0.12588

## Sheet: Table S8
Table S8 Pairwise genetic distances (RST, blow the diagnal) and corresponding p values (above the diagnal) between 41 populations for the set composed of loci ranking from 5 to 19 in Table 1
	Han_Shanghai	Han_Liaoning	Han_Henan_Wang	Han_Guangdong	Han_Hainan	Han_Nantong	Han_Jining	Korean_Oh	Korean_Jung	Korean_Yanbian	SouthAustralian	Austrian_Salzburg	UpperAustrian	Kazakh_Kazakhstan	Kazakh_Xinjiang	NorthernItalian	Italian_Sardinia	Zhuang_Guangxi	Basque	Polish	EasternAfrican	NorthernAfrican	Serbian	Pakistan	Tibetan_Qinghai	SaudiArabian	Arabian_UAE	Belgian	Dutch	Tujia_Hubei	Daur_Hulunbuir	Monogolian_Hulunbuir	Japanese	Dongxiang_Gansu	Han_Lingao	Hui_Gansu	Hui_Xinjiang	Uyghur_Xinjiang	Chinese_Hongkong	Yi_SouthwestChina	Li_Hainan
Han_Shanghai		+	+	+	+	+	+	+	+	+	+	+	+	+	+	+	+	+	+	+	+	+	+	+	+	+	+	+	+	+	+	+	+	+	+	+	+	+	+	+	+
Han_Liaoning	0.00288		+	+	+	-	+	+	+	+	+	+	+	+	+	+	+	+	+	+	+	+	+	+	+	+	+	+	+	+	+	+	+	+	+	+	+	+	+	+	+
Han_Henan_Wang	0.01495	0.01508		+	+	+	+	+	+	+	+	+	+	+	+	+	+	+	+	+	+	+	+	+	+	+	+	+	+	+	+	+	+	+	+	+	+	+	+	+	+
Han_Guangdong	0.00424	0.01013	0.01831		+	+	+	+	+	+	+	+	+	+	+	+	+	+	+	+	+	+	+	+	+	+	+	+	+	+	+	+	+	+	+	+	+	+	-	+	+
Han_Hainan	0.01529	0.01874	0.04825	0.0078		+	+	+	+	+	+	+	+	+	+	+	+	+	+	+	+	+	+	+	+	+	+	+	+	+	+	+	+	+	-	+	+	+	-	+	+
Han_Nantong	0.00105	0.00529	0.02131	0.00889	0.01918		+	+	+	+	+	+	+	+	+	+	+	+	+	+	+	+	+	+	+	+	+	+	+	+	+	+	+	+	+	+	+	+	+	+	+
Han_Jining	0.00542	0.00561	0.00759	0.00659	0.02467	0.01132		+	+	+	+	+	+	+	+	+	+	+	+	+	+	+	+	+	+	+	+	+	+	+	+	+	+	+	+	+	+	+	+	+	+
Korean_Oh	0.02066	0.02418	0.03684	0.01704	0.02294	0.02188	0.02138		-	-	+	+	+	+	+	+	+	+	+	+	+	+	+	+	+	+	+	+	+	+	+	+	+	+	+	+	+	+	+	+	+
Korean_Jung	0.03459	0.03802	0.05623	0.02592	0.02583	0.03436	0.03638	0.00154		-	+	+	+	+	+	+	+	+	+	+	+	+	+	+	+	+	+	+	+	+	+	+	+	+	+	+	+	+	+	+	+
Korean_Yanbian	0.02174	0.02468	0.04606	0.01772	0.01601	0.02157	0.02647	1e-05	0.00063		+	+	+	+	+	+	+	+	+	+	+	+	+	+	+	+	+	+	+	+	+	+	+	+	+	+	+	+	+	+	+
SouthAustralian	0.08333	0.07553	0.12876	0.08409	0.06243	0.08638	0.0928	0.08956	0.09843	0.07583		+	+	+	+	+	+	+	+	+	+	+	+	+	+	+	+	+	+	+	+	+	+	+	+	+	+	+	+	+	+
Austrian_Salzburg	0.10191	0.09681	0.14702	0.09081	0.07568	0.10358	0.10344	0.1012	0.10452	0.0904	0.05218		-	+	+	+	+	+	+	+	+	+	+	+	+	+	+	+	+	+	+	+	+	+	+	+	+	+	+	+	+
UpperAustrian	0.10098	0.09451	0.14825	0.09245	0.07708	0.09977	0.104	0.09848	0.10033	0.08573	0.04645	0.00063		+	+	+	+	+	+	+	+	+	+	+	+	+	+	+	+	+	+	+	+	+	+	+	+	+	+	+	+
Kazakh_Kazakhstan	0.11461	0.09312	0.15329	0.10516	0.07391	0.12228	0.11259	0.11035	0.11022	0.0924	0.04629	0.04609	0.04353		+	+	+	+	+	+	+	+	+	+	+	+	+	+	+	+	+	+	+	+	+	+	+	+	+	+	+
Kazakh_Xinjiang	0.04896	0.03538	0.05655	0.04161	0.0355	0.05917	0.04035	0.05448	0.06543	0.05028	0.07835	0.08022	0.08487	0.03782		+	+	+	+	+	+	+	+	+	+	+	+	+	+	+	+	+	+	+	+	+	+	+	+	+	+
NorthernItalian	0.07369	0.06773	0.11866	0.06865	0.05235	0.07525	0.0846	0.08532	0.09471	0.07414	0.02129	0.01602	0.01681	0.03909	0.06474		+	+	+	+	+	+	+	+	+	+	+	-	-	+	+	+	+	+	+	+	+	+	+	+	+
Italian_Sardinia	0.06506	0.05466	0.10487	0.07111	0.05341	0.06418	0.07436	0.071	0.08107	0.05882	0.01199	0.05872	0.04968	0.04676	0.06683	0.03148		+	+	+	+	+	+	+	+	+	+	+	+	+	+	+	+	+	+	+	+	+	+	+	+
Zhuang_Guangxi	0.07383	0.07701	0.11989	0.05682	0.02601	0.08143	0.08423	0.07344	0.06652	0.06065	0.08268	0.08746	0.08792	0.08092	0.06886	0.07332	0.08894		+	+	+	+	+	+	+	+	+	+	+	+	+	+	+	+	+	+	+	+	+	+	+
Basque	0.12127	0.12033	0.16903	0.10904	0.08484	0.11905	0.1417	0.13997	0.1523	0.12999	0.05849	0.1373	0.13152	0.10547	0.13858	0.075	0.09888	0.08059		+	+	+	+	+	+	+	+	+	+	+	+	+	+	+	+	+	+	+	+	+	+
Polish	0.26505	0.25576	0.27421	0.23736	0.25303	0.26463	0.23178	0.23428	0.22392	0.23651	0.29213	0.19537	0.19226	0.23284	0.22738	0.26277	0.28537	0.24661	0.38397		+	+	+	+	+	+	+	+	+	+	+	+	+	+	+	+	+	+	+	+	+
EasternAfrican	0.21434	0.19287	0.21694	0.20693	0.22538	0.21143	0.20379	0.2119	0.19982	0.20577	0.28987	0.20811	0.20491	0.2525	0.20039	0.2155	0.26425	0.29031	0.29528	0.19343		+	+	+	+	+	+	+	+	+	+	+	+	+	+	+	+	+	+	+	+
NorthernAfrican	0.29341	0.29103	0.30668	0.27185	0.29001	0.29463	0.26931	0.26328	0.25499	0.26171	0.31333	0.22982	0.23666	0.27931	0.2672	0.28484	0.31672	0.30586	0.39422	0.14819	0.17428		+	+	+	+	+	+	+	+	+	+	+	+	+	+	+	+	+	+	+
Serbian	0.16316	0.15953	0.17803	0.13515	0.15007	0.16077	0.14007	0.14215	0.13924	0.1424	0.18648	0.09643	0.09525	0.14557	0.14323	0.15615	0.1892	0.1644	0.29279	0.0682	0.12517	0.13496		+	+	+	+	+	+	+	+	+	+	+	+	+	+	+	+	+	+
Pakistan	0.1749	0.15972	0.19408	0.16102	0.16227	0.18252	0.14794	0.16394	0.16282	0.16669	0.18951	0.11587	0.11783	0.13965	0.1391	0.1757	0.17833	0.17127	0.35192	0.08749	0.22078	0.20586	0.1267		+	+	+	+	+	+	+	+	+	+	+	+	+	+	+	+	+
Tibetan_Qinghai	0.08227	0.09154	0.10874	0.05954	0.06323	0.08893	0.06964	0.06735	0.07092	0.07008	0.1149	0.11493	0.10849	0.11514	0.09611	0.12001	0.13251	0.06591	0.21504	0.20389	0.26784	0.29574	0.15152	0.14119		+	+	+	+	+	+	+	+	+	+	+	+	+	+	+	+
SaudiArabian	0.11539	0.10746	0.1409	0.10267	0.10734	0.12049	0.10452	0.10047	0.09885	0.09652	0.13023	0.04906	0.05371	0.09156	0.0875	0.08062	0.12682	0.13456	0.22709	0.12434	0.12811	0.13197	0.06095	0.06602	0.1028		+	+	+	+	+	+	+	+	+	+	+	+	+	+	+
Arabian_UAE	0.11543	0.10092	0.14081	0.11803	0.12149	0.11754	0.1145	0.13034	0.1418	0.12887	0.12625	0.05642	0.07126	0.10208	0.1034	0.07456	0.11273	0.17171	0.23877	0.22826	0.15528	0.22966	0.14644	0.12321	0.20169	0.04432		+	+	+	+	+	+	+	+	+	+	+	+	+	+
Belgian	0.08654	0.08472	0.13754	0.08191	0.06353	0.08643	0.0976	0.09298	0.10198	0.08168	0.01963	0.01917	0.01652	0.05094	0.09066	0.00561	0.03607	0.071	0.0718	0.26962	0.26256	0.30356	0.16437	0.17848	0.11157	0.10322	0.10208		-	+	+	+	+	+	+	+	+	+	+	+	+
Dutch	0.09859	0.09416	0.15408	0.0925	0.06724	0.09949	0.1151	0.1199	0.12925	0.10716	0.02363	0.02803	0.03135	0.05568	0.10089	0.0027	0.04385	0.07505	0.06942	0.30587	0.25199	0.32244	0.2085	0.21457	0.16943	0.11864	0.10167	0.00508		+	+	+	+	+	+	+	+	+	+	+	+
Tujia_Hubei	0.04826	0.03285	0.08053	0.05129	0.03873	0.04421	0.0627	0.06316	0.06548	0.04937	0.07337	0.09635	0.08141	0.06961	0.0495	0.05907	0.0538	0.07072	0.08872	0.2769	0.20205	0.3238	0.17316	0.19885	0.12986	0.12558	0.12821	0.07687	0.08079		+	+	+	+	+	+	+	+	+	+	+
Daur_Hulunbuir	0.14133	0.12244	0.18609	0.12276	0.07739	0.1517	0.13871	0.14199	0.13709	0.12221	0.08688	0.10637	0.10757	0.02996	0.06233	0.10067	0.09678	0.0515	0.12842	0.28279	0.32141	0.33732	0.21265	0.18821	0.14803	0.16346	0.1879	0.10154	0.10524	0.10301		+	+	+	+	+	+	+	+	+	+
Monogolian_Hulunbuir	0.05374	0.04601	0.09106	0.04631	0.02064	0.06062	0.05714	0.0542	0.05762	0.04163	0.04783	0.06451	0.06691	0.02968	0.02197	0.05084	0.0451	0.0334	0.08456	0.25314	0.25463	0.28233	0.15612	0.15818	0.09172	0.10944	0.12044	0.0545	0.06356	0.04922	0.02455		+	+	+	+	+	+	+	+	+
Japanese	0.0526	0.06013	0.08141	0.04487	0.04968	0.04659	0.05999	0.02521	0.01666	0.02349	0.12522	0.14442	0.13115	0.16721	0.12104	0.12246	0.11377	0.09345	0.14206	0.25369	0.22063	0.28959	0.15889	0.21452	0.082	0.14487	0.19197	0.12202	0.15218	0.08735	0.19325	0.1044		+	+	+	+	+	+	+	+
Dongxiang_Gansu	0.06697	0.05944	0.09668	0.05927	0.05352	0.07224	0.05626	0.04889	0.04917	0.04476	0.07302	0.02826	0.02787	0.05437	0.04644	0.04829	0.06448	0.07924	0.14293	0.11849	0.18357	0.18209	0.05883	0.04837	0.03503	0.03008	0.06604	0.04892	0.07453	0.08315	0.09283	0.05	0.0881		+	+	+	+	+	+	+
Han_Lingao	0.03236	0.03675	0.07388	0.02041	0.00525	0.034	0.04515	0.03945	0.03572	0.02861	0.07566	0.06722	0.06594	0.08054	0.05584	0.05074	0.06593	0.02526	0.08829	0.23942	0.22155	0.29105	0.1321	0.16277	0.06097	0.10159	0.12209	0.06111	0.06294	0.04047	0.08969	0.03652	0.05471	0.05777		+	+	+	+	+	+
Hui_Gansu	0.0341	0.02951	0.06024	0.03002	0.0303	0.03821	0.02731	0.02858	0.03289	0.02629	0.06663	0.03977	0.03787	0.06209	0.03318	0.04388	0.05654	0.06567	0.12641	0.14648	0.16718	0.1991	0.07314	0.0712	0.02921	0.03981	0.07043	0.04984	0.07134	0.0587	0.0961	0.04124	0.06162	0.00474	0.03785		-	+	+	+	+
Hui_Xinjiang	0.01752	0.01857	0.04609	0.01747	0.01904	0.01909	0.01725	0.0159	0.02285	0.01436	0.06402	0.04844	0.04778	0.07291	0.03667	0.0476	0.05149	0.06188	0.13736	0.18413	0.16846	0.21464	0.09928	0.09973	0.04906	0.05323	0.07481	0.05384	0.07591	0.054	0.10623	0.03703	0.04723	0.01313	0.02894	-0.00063		+	+	+	+
Uyghur_Xinjiang	0.09205	0.07866	0.10716	0.08335	0.08841	0.09819	0.07247	0.07754	0.07918	0.07815	0.12398	0.05519	0.0581	0.08307	0.05603	0.08521	0.11079	0.12322	0.21717	0.08756	0.13318	0.14816	0.05018	0.03184	0.07374	0.01676	0.05661	0.10124	0.1233	0.11232	0.1363	0.08732	0.12538	0.00991	0.09468	0.01698	0.03047		+	+	+
Chinese_Hongkong	0.00428	0.01007	0.03073	0.00271	0.00353	0.00568	0.01438	0.02176	0.02858	0.01782	0.07563	0.09464	0.09243	0.10119	0.04998	0.06642	0.06091	0.05017	0.10495	0.2624	0.21331	0.29399	0.15689	0.17673	0.07335	0.11527	0.12719	0.08087	0.08669	0.0402	0.1176	0.04321	0.04116	0.06578	0.01285	0.03468	0.01982	0.09718		+	+
Yi_SouthwestChina	0.01285	0.01459	0.0312	0.00871	0.01382	0.0179	0.01698	0.01929	0.02623	0.01882	0.08165	0.07451	0.0779	0.08779	0.02913	0.05387	0.07455	0.05367	0.09385	0.22326	0.17202	0.24318	0.12254	0.14466	0.06162	0.07562	0.09217	0.06976	0.07763	0.04347	0.1099	0.03923	0.05053	0.04657	0.02607	0.02168	0.01254	0.06055	0.01473		+
Li_Hainan	0.16799	0.17362	0.23775	0.13678	0.09148	0.16262	0.18713	0.17081	0.15282	0.14983	0.15724	0.14104	0.14091	0.14014	0.17699	0.14991	0.17717	0.04314	0.17685	0.3131	0.29348	0.35046	0.24004	0.28594	0.21239	0.19617	0.25294	0.14644	0.14923	0.13474	0.11892	0.10352	0.16043	0.1394	0.06452	0.13283	0.14041	0.19805	0.12449	0.12574

## Sheet: Table S9
Table S9 Pairwise genetic distances (RST, blow the diagnal) and corresponding p values (above the diagnal) between 41 populations for the set composed of loci ranking from 6 to 20 in Table 1
	Han_Shanghai	Han_Liaoning	Han_Henan_Wang	Han_Guangdong	Han_Hainan	Han_Nantong	Han_Jining	Korean_Oh	Korean_Jung	Korean_Yanbian	SouthAustralian	Austrian_Salzburg	UpperAustrian	Kazakh_Kazakhstan	Kazakh_Xinjiang	NorthernItalian	Italian_Sardinia	Zhuang_Guangxi	Basque	Polish	EasternAfrican	NorthernAfrican	Serbian	Pakistan	Tibetan_Qinghai	SaudiArabian	Arabian_UAE	Belgian	Dutch	Tujia_Hubei	Daur_Hulunbuir	Monogolian_Hulunbuir	Japanese	Dongxiang_Gansu	Han_Lingao	Hui_Gansu	Hui_Xinjiang	Uyghur_Xinjiang	Chinese_Hongkong	Yi_SouthwestChina	Li_Hainan
Han_Shanghai		+	+	+	+	+	+	+	+	+	+	+	+	+	+	+	+	+	+	+	+	+	+	+	+	+	+	+	+	+	+	+	+	+	+	+	+	+	+	+	+
Han_Liaoning	0.00432		+	+	+	+	+	+	+	+	+	+	+	+	+	+	+	+	+	+	+	+	+	+	+	+	+	+	+	+	+	+	+	+	+	+	+	+	+	+	+
Han_Henan_Wang	0.0091	0.01067		+	+	+	+	+	+	+	+	+	+	+	+	+	+	+	+	+	+	+	+	+	+	+	+	+	+	+	+	+	+	+	+	+	+	+	+	+	+
Han_Guangdong	0.00527	0.01324	0.01103		+	+	+	+	+	+	+	+	+	+	+	+	+	+	+	+	+	+	+	+	+	+	+	+	+	+	+	+	+	+	+	+	+	+	+	+	+
Han_Hainan	0.00845	0.01395	0.02077	0.00269		+	+	+	+	+	+	+	+	+	+	+	+	+	+	+	+	+	+	+	+	+	+	+	+	+	+	+	+	+	+	+	+	+	-	+	+
Han_Nantong	0.0013	0.00721	0.01864	0.0102	0.00984		+	+	+	+	+	+	+	+	+	+	+	+	+	+	+	+	+	+	+	+	+	+	+	+	+	+	+	+	+	+	+	+	+	+	+
Han_Jining	0.00643	0.00762	0.00392	0.00732	0.01647	0.01356		+	+	+	+	+	+	+	+	+	+	+	+	+	+	+	+	+	+	+	+	+	+	+	+	+	+	+	+	+	+	+	+	+	+
Korean_Oh	0.02634	0.02876	0.03592	0.02279	0.01989	0.02781	0.02727		+	-	+	+	+	+	+	+	+	+	+	+	+	+	+	+	+	+	+	+	+	+	+	+	+	+	+	+	+	+	+	+	+
Korean_Jung	0.04376	0.04582	0.05774	0.0352	0.02794	0.04287	0.04605	0.00203		-	+	+	+	+	+	+	+	+	+	+	+	+	+	+	+	+	+	+	+	+	+	+	+	+	+	+	+	+	+	+	+
Korean_Yanbian	0.0262	0.02818	0.04005	0.0232	0.01671	0.02512	0.03089	-0.00058	0.00113		+	+	+	+	+	+	+	+	+	+	+	+	+	+	+	+	+	+	+	+	+	+	+	+	+	+	+	+	+	+	+
SouthAustralian	0.05038	0.04072	0.06215	0.06124	0.05822	0.0484	0.05566	0.0586	0.07506	0.05293		+	+	+	+	+	+	+	+	+	+	+	+	+	+	+	+	+	+	+	+	+	+	+	+	+	+	+	+	+	+
Austrian_Salzburg	0.09377	0.08813	0.11328	0.09016	0.08776	0.08999	0.09253	0.091	0.10045	0.08601	0.05448		-	+	+	+	+	+	+	+	+	+	+	+	+	+	+	+	+	+	+	+	+	+	+	+	+	+	+	+	+
UpperAustrian	0.0929	0.08533	0.11512	0.09235	0.08996	0.08577	0.09341	0.08772	0.09566	0.08079	0.04837	0.00146		+	+	+	+	+	+	+	+	+	+	+	+	+	+	+	+	+	+	+	+	+	+	+	+	+	+	+	+
Kazakh_Kazakhstan	0.09317	0.06909	0.09713	0.09263	0.07934	0.09489	0.08615	0.08555	0.09515	0.07633	0.05201	0.05255	0.04957		+	+	+	+	+	+	+	+	+	+	+	+	+	+	+	+	+	+	+	+	+	+	+	+	+	+	+
Kazakh_Xinjiang	0.0597	0.04705	0.0496	0.05392	0.04789	0.06754	0.04812	0.06926	0.08929	0.06767	0.06314	0.08877	0.09555	0.02121		+	+	+	+	+	+	+	+	+	+	+	+	+	+	+	+	+	+	+	+	+	+	+	+	+	+
NorthernItalian	0.06325	0.05576	0.08266	0.06608	0.06202	0.06011	0.07324	0.07423	0.08997	0.06858	0.01978	0.01892	0.01995	0.04315	0.07516		+	+	+	+	+	+	+	+	+	+	+	+	-	+	+	+	+	+	+	+	+	+	+	+	+
Italian_Sardinia	0.05201	0.03689	0.063	0.06802	0.0638	0.04677	0.05911	0.05277	0.06891	0.04782	0.01626	0.07145	0.06131	0.0564	0.07753	0.03909		+	+	+	+	+	+	+	+	+	+	+	+	+	+	+	+	+	+	+	+	+	+	+	+
Zhuang_Guangxi	0.04749	0.05408	0.0631	0.03117	0.01942	0.05015	0.05404	0.05111	0.04999	0.04618	0.10284	0.10997	0.11047	0.10487	0.06355	0.09169	0.11601		+	+	+	+	+	+	+	+	+	+	+	+	+	+	+	+	+	+	+	+	+	+	+
Basque	0.10756	0.10233	0.12752	0.10523	0.0962	0.09971	0.12988	0.12119	0.13886	0.11736	0.06523	0.15354	0.14867	0.12541	0.15948	0.08317	0.10987	0.1061		+	+	+	+	+	+	+	+	+	+	+	+	+	+	+	+	+	+	+	+	+	+
Polish	0.30077	0.29129	0.30762	0.2778	0.28108	0.29694	0.26894	0.26699	0.2583	0.26634	0.2814	0.18957	0.18779	0.22534	0.26058	0.27051	0.30037	0.26369	0.39641		+	+	+	+	+	+	+	+	+	+	+	+	+	+	+	+	+	+	+	+	+
EasternAfrican	0.17517	0.15866	0.21241	0.16817	0.14756	0.1719	0.17521	0.17392	0.16142	0.15333	0.13058	0.05879	0.05142	0.09876	0.13804	0.08264	0.15902	0.16521	0.16688	0.1451		+	+	+	+	+	+	+	+	+	+	+	+	+	+	+	+	+	+	+	+
NorthernAfrican	0.31745	0.31179	0.33705	0.30168	0.29911	0.31794	0.29737	0.27908	0.26876	0.27094	0.27702	0.19741	0.20637	0.24836	0.28361	0.26446	0.30355	0.31016	0.37639	0.15837	0.15997		+	+	+	+	+	+	+	+	+	+	+	+	+	+	+	+	+	+	+
Serbian	0.19838	0.19678	0.20951	0.17269	0.17629	0.19168	0.17617	0.18004	0.17983	0.17603	0.16596	0.08181	0.08296	0.13091	0.17958	0.15622	0.20459	0.17033	0.29776	0.07783	0.05057	0.14416		+	+	+	+	+	+	+	+	+	+	+	+	+	+	+	+	+	+
Pakistan	0.19859	0.18353	0.20057	0.19177	0.19823	0.20093	0.169	0.18208	0.18655	0.18823	0.19232	0.1263	0.13049	0.1538	0.18708	0.19613	0.20034	0.20313	0.38149	0.0896	0.14002	0.19731	0.14026		+	+	+	+	+	+	+	+	+	+	+	+	+	+	+	+	+
Tibetan_Qinghai	0.07896	0.08432	0.08038	0.05998	0.07334	0.08405	0.06062	0.05758	0.06314	0.06565	0.1145	0.12137	0.11525	0.11843	0.10918	0.12554	0.13978	0.07576	0.21838	0.2098	0.14777	0.27595	0.16211	0.15244		+	+	+	+	+	+	+	+	+	+	+	+	+	+	+	+
SaudiArabian	0.14486	0.14002	0.16244	0.13463	0.1346	0.14573	0.13379	0.13374	0.13652	0.12838	0.11624	0.04239	0.04958	0.083	0.12063	0.08703	0.1477	0.1433	0.24857	0.14027	0.04476	0.13698	0.06996	0.08204	0.12019		+	+	+	+	+	+	+	+	+	+	+	+	+	+	+
Arabian_UAE	0.14034	0.12716	0.15969	0.14846	0.14634	0.13845	0.14162	0.15784	0.17448	0.15496	0.10216	0.04112	0.0599	0.08711	0.14172	0.0683	0.11909	0.18483	0.24626	0.25342	0.09259	0.24017	0.16615	0.14352	0.21008	0.05634		+	+	+	+	+	+	+	+	+	+	+	+	+	+
Belgian	0.06043	0.05528	0.08137	0.06593	0.0657	0.0554	0.06879	0.06494	0.08063	0.06144	0.02202	0.02172	0.01838	0.0597	0.08732	0.00439	0.04221	0.09135	0.08102	0.26565	0.09518	0.27017	0.15121	0.18987	0.1125	0.09736	0.08166		+	+	+	+	+	+	+	+	+	+	+	+	+
Dutch	0.0702	0.06389	0.09458	0.0762	0.07193	0.06495	0.08743	0.08789	0.10521	0.08351	0.02874	0.0321	0.03558	0.07045	0.11259	-0.00079	0.04727	0.1014	0.07709	0.30548	0.0983	0.28841	0.19727	0.23507	0.16449	0.11957	0.08189	0.00662		+	+	+	+	+	+	+	+	+	+	+	+
Tujia_Hubei	0.05592	0.03899	0.07642	0.0628	0.04647	0.04828	0.0722	0.07497	0.08161	0.06112	0.05598	0.10091	0.08374	0.05695	0.0657	0.05988	0.05544	0.06346	0.0861	0.30962	0.13242	0.34188	0.20462	0.234	0.14249	0.15621	0.15489	0.0667	0.07004		+	+	+	+	+	+	+	+	+	+	+
Daur_Hulunbuir	0.08077	0.05857	0.0794	0.07339	0.05672	0.08516	0.07138	0.07072	0.07755	0.06493	0.09105	0.10851	0.10912	0.03181	0.01559	0.09613	0.09109	0.0645	0.13415	0.25398	0.15037	0.28282	0.17865	0.18945	0.11891	0.14514	0.16368	0.10417	0.11904	0.06148		+	+	+	+	+	+	+	+	+	+
Monogolian_Hulunbuir	0.03357	0.02482	0.03864	0.03233	0.02185	0.03651	0.03279	0.03144	0.04299	0.02722	0.0543	0.07902	0.08191	0.037	0.01724	0.06208	0.05445	0.04459	0.10127	0.26668	0.14463	0.2692	0.16778	0.18636	0.09901	0.12571	0.12998	0.06437	0.07719	0.04638	0.0123		+	+	+	+	+	+	+	+	+
Japanese	0.06001	0.06856	0.0864	0.05222	0.04428	0.05294	0.06909	0.03086	0.0221	0.02646	0.09046	0.13162	0.11682	0.14277	0.1351	0.10991	0.10037	0.06501	0.1194	0.27976	0.17243	0.30518	0.18554	0.22929	0.07216	0.1688	0.21443	0.09247	0.12057	0.09565	0.12813	0.085		+	+	+	+	+	+	+	+
Dongxiang_Gansu	0.07248	0.06519	0.08412	0.06801	0.06533	0.07467	0.0573	0.0556	0.0598	0.054	0.06771	0.02809	0.0283	0.05056	0.0557	0.05405	0.07772	0.08612	0.15793	0.12241	0.07717	0.17265	0.06093	0.057	0.04424	0.03361	0.07084	0.04732	0.07645	0.09667	0.07284	0.05719	0.09035		+	+	+	-	+	+	+
Han_Lingao	0.02662	0.03386	0.048	0.01599	0.00739	0.02441	0.03868	0.03828	0.03902	0.03105	0.07704	0.07919	0.07813	0.08963	0.06964	0.06158	0.08208	0.02112	0.1041	0.26401	0.12723	0.30006	0.15093	0.19623	0.07353	0.12257	0.14193	0.06685	0.07029	0.0464	0.07855	0.0442	0.04745	0.06939		+	+	+	+	+	+
Hui_Gansu	0.03979	0.03612	0.05279	0.03753	0.03625	0.04186	0.02994	0.03854	0.04598	0.03656	0.04984	0.03401	0.03248	0.0496	0.04179	0.04263	0.06216	0.05807	0.13039	0.15933	0.08143	0.19964	0.08261	0.08171	0.03358	0.04858	0.07998	0.03762	0.06175	0.07007	0.06078	0.03963	0.06687	0.00434	0.043		-	+	+	+	+
Hui_Xinjiang	0.02044	0.02305	0.03775	0.02239	0.02174	0.02019	0.0186	0.02196	0.03252	0.02083	0.04139	0.04038	0.03997	0.05959	0.05148	0.04268	0.04992	0.04976	0.13613	0.20546	0.09668	0.21824	0.11873	0.11744	0.04831	0.07084	0.09129	0.03391	0.05908	0.06616	0.06511	0.03014	0.05093	0.01394	0.03147	0.00054		+	+	+	+
Uyghur_Xinjiang	0.1093	0.09546	0.11829	0.10304	0.10058	0.11345	0.08825	0.09333	0.09739	0.09226	0.09674	0.03672	0.04032	0.05796	0.0722	0.07623	0.10848	0.11721	0.21587	0.1009	0.07231	0.15243	0.0649	0.03177	0.06601	0.02583	0.06916	0.07562	0.10286	0.13183	0.08668	0.08161	0.13971	0.00395	0.10457	0.01774	0.0355		+	+	+
Chinese_Hongkong	0.00347	0.01093	0.01797	0.00287	0.002	0.0037	0.01389	0.0258	0.03639	0.02268	0.05836	0.09912	0.09685	0.09642	0.06689	0.06814	0.06071	0.03467	0.10413	0.29684	0.15908	0.3124	0.19086	0.20938	0.07761	0.1473	0.15601	0.07051	0.07634	0.05009	0.08023	0.03685	0.04414	0.07759	0.01196	0.0436	0.02574	0.11574		+	+
Yi_SouthwestChina	0.01624	0.01951	0.02925	0.0113	0.00866	0.02154	0.02127	0.02581	0.0361	0.02432	0.05266	0.06743	0.07175	0.06769	0.03932	0.04492	0.06935	0.0225	0.08212	0.26379	0.13089	0.27069	0.16114	0.17569	0.0583	0.10503	0.12131	0.04451	0.0534	0.05332	0.05133	0.02027	0.05892	0.05124	0.02126	0.02666	0.01606	0.07751	0.01743		+
Li_Hainan	0.13668	0.14659	0.17974	0.11333	0.08886	0.121	0.15926	0.131	0.11734	0.11797	0.16831	0.15217	0.15333	0.16789	0.19898	0.15975	0.19334	0.05658	0.19586	0.29722	0.12096	0.30678	0.21085	0.31181	0.20143	0.19316	0.25204	0.16055	0.17661	0.11848	0.1461	0.1213	0.10615	0.13736	0.05808	0.11657	0.12098	0.17756	0.10635	0.09607

## Sheet: Table S10
Table S10 Pairwise genetic distances (RST, blow the diagnal) and corresponding p values (above the diagnal) between 41 populations for the set composed of loci ranking from 7 to 21 in Table 1
	Han_Shanghai	Han_Liaoning	Han_Henan_Wang	Han_Guangdong	Han_Hainan	Han_Nantong	Han_Jining	Korean_Oh	Korean_Jung	Korean_Yanbian	SouthAustralian	Austrian_Salzburg	UpperAustrian	Kazakh_Kazakhstan	Kazakh_Xinjiang	NorthernItalian	Italian_Sardinia	Zhuang_Guangxi	Basque	Polish	EasternAfrican	NorthernAfrican	Serbian	Pakistan	Tibetan_Qinghai	SaudiArabian	Arabian_UAE	Belgian	Dutch	Tujia_Hubei	Daur_Hulunbuir	Monogolian_Hulunbuir	Japanese	Dongxiang_Gansu	Han_Lingao	Hui_Gansu	Hui_Xinjiang	Uyghur_Xinjiang	Chinese_Hongkong	Yi_SouthwestChina	Li_Hainan
Han_Shanghai		+	+	+	+	-	+	+	+	+	+	+	+	+	+	+	+	+	+	+	+	+	+	+	+	+	+	+	+	+	+	+	+	+	+	+	+	+	+	+	+
Han_Liaoning	0.00285		+	+	+	+	+	+	+	+	+	+	+	+	+	+	+	+	+	+	+	+	+	+	+	+	+	+	+	+	+	+	+	+	+	+	+	+	+	+	+
Han_Henan_Wang	0.00786	0.01089		+	+	+	+	+	+	+	+	+	+	+	+	+	+	+	+	+	+	+	+	+	+	+	+	+	+	+	+	+	+	+	+	+	+	+	+	+	+
Han_Guangdong	0.00518	0.01043	0.00822		-	+	+	+	+	+	+	+	+	+	+	+	+	+	+	+	+	+	+	+	+	+	+	+	+	+	+	+	+	+	+	+	+	+	+	+	+
Han_Hainan	0.00818	0.00965	0.01638	0.00273		+	+	+	+	+	+	+	+	+	+	+	+	+	+	+	+	+	+	+	+	+	+	+	+	+	+	+	+	+	+	+	+	+	-	+	+
Han_Nantong	0.00167	0.00619	0.01806	0.01093	0.01099		+	+	+	+	+	+	+	+	+	+	+	+	+	+	+	+	+	+	+	+	+	+	+	+	+	+	+	+	+	+	+	+	+	+	+
Han_Jining	0.00575	0.00769	0.00392	0.0053	0.0131	0.01355		+	+	+	+	+	+	+	+	+	+	+	+	+	+	+	+	+	+	+	+	+	+	+	+	+	+	+	+	+	+	+	+	+	+
Korean_Oh	0.0276	0.02755	0.03451	0.02367	0.02036	0.03016	0.02643		-	-	+	+	+	+	+	+	+	+	+	+	+	+	+	+	+	+	+	+	+	+	+	+	+	+	+	+	+	+	+	+	+
Korean_Jung	0.04395	0.04201	0.05358	0.03584	0.02891	0.04418	0.04276	0.00146		-	+	+	+	+	+	+	+	+	+	+	+	+	+	+	+	+	+	+	+	+	+	+	+	+	+	+	+	+	+	+	+
Korean_Yanbian	0.0274	0.02741	0.03912	0.02393	0.01677	0.02736	0.03043	-0.00052	0.00022		+	+	+	+	+	+	+	+	+	+	+	+	+	+	+	+	+	+	+	+	+	+	+	+	+	+	+	+	+	+	+
SouthAustralian	0.04131	0.03778	0.05959	0.05012	0.0443	0.03858	0.0519	0.04922	0.06026	0.04417		+	+	+	+	+	+	+	+	+	+	+	+	+	+	+	+	+	+	+	+	+	+	+	+	+	+	+	+	+	+
Austrian_Salzburg	0.08972	0.08856	0.1149	0.08543	0.08086	0.08433	0.09289	0.09016	0.09449	0.08494	0.05333		+	+	+	+	+	+	+	+	+	+	+	+	+	+	+	+	+	+	+	+	+	+	+	+	+	+	+	+	+
UpperAustrian	0.08728	0.08486	0.11561	0.08564	0.08051	0.07885	0.0925	0.08424	0.08643	0.07717	0.04745	0.00133		+	+	+	+	+	+	+	+	+	+	+	+	+	+	+	+	+	+	+	+	+	+	+	+	+	+	+	+
Kazakh_Kazakhstan	0.05891	0.05015	0.07773	0.055	0.03716	0.05771	0.06437	0.04957	0.05043	0.04221	0.04365	0.03701	0.03623		+	+	+	+	+	+	+	+	+	+	+	+	+	+	+	+	+	+	+	+	+	+	+	+	+	+	+
Kazakh_Xinjiang	0.04168	0.03965	0.04084	0.03241	0.02133	0.04921	0.03787	0.05034	0.06385	0.05033	0.06199	0.08709	0.09497	0.02124		+	+	+	+	+	+	+	+	+	+	+	+	+	+	+	+	+	+	+	+	+	+	+	+	+	+
NorthernItalian	0.05935	0.05693	0.08425	0.0612	0.05533	0.0547	0.07392	0.07333	0.08476	0.06797	0.01905	0.01846	0.01957	0.02689	0.07525		+	+	+	+	+	+	+	+	+	+	+	-	-	+	+	+	+	+	+	+	+	+	+	+	+
Italian_Sardinia	0.04119	0.03264	0.05909	0.05475	0.0461	0.0363	0.05374	0.03965	0.04913	0.0353	0.01678	0.07076	0.06075	0.0532	0.0782	0.03932		+	+	+	+	+	+	+	+	+	+	+	+	+	+	+	+	+	+	+	+	+	+	+	+
Zhuang_Guangxi	0.04544	0.04455	0.05353	0.02991	0.01857	0.05055	0.04588	0.04926	0.05054	0.04348	0.08191	0.0997	0.09645	0.04713	0.02382	0.08043	0.09095		+	+	+	+	+	+	+	+	+	+	+	+	+	+	+	+	+	+	+	+	+	+	+
Basque	0.10886	0.10239	0.12835	0.10843	0.10127	0.09901	0.13112	0.13026	0.1488	0.12618	0.05132	0.14236	0.13654	0.07695	0.13893	0.07245	0.09483	0.11367		+	+	+	+	+	+	+	+	+	+	+	+	+	+	+	+	+	+	+	+	+	+
Polish	0.29424	0.28942	0.30984	0.27178	0.27106	0.28765	0.2686	0.26646	0.24995	0.2637	0.28007	0.18421	0.18482	0.2214	0.26309	0.26491	0.29986	0.25608	0.37974		+	+	+	+	+	+	+	+	+	+	+	+	+	+	+	+	+	+	+	+	+
EasternAfrican	0.17274	0.16054	0.21457	0.16479	0.1431	0.16756	0.17622	0.17468	0.15813	0.15362	0.13028	0.05926	0.0518	0.09113	0.13988	0.08391	0.15959	0.1552	0.16288	0.1469		+	+	+	+	+	+	+	+	+	+	+	+	+	+	+	+	+	+	+	+
NorthernAfrican	0.31047	0.31071	0.33768	0.29442	0.2897	0.30795	0.29577	0.27685	0.26017	0.26767	0.27578	0.19304	0.20367	0.24869	0.28854	0.26168	0.30379	0.29985	0.36429	0.1553	0.16041		+	+	+	+	+	+	+	+	+	+	+	+	+	+	+	+	+	+	+
Serbian	0.19461	0.19849	0.21278	0.16878	0.17003	0.18507	0.17774	0.18249	0.17625	0.17772	0.16527	0.07959	0.08214	0.1224	0.18439	0.15458	0.20437	0.16245	0.28582	0.07514	0.05231	0.14076		+	+	+	+	+	+	+	+	+	+	+	+	+	+	+	+	+	+
Pakistan	0.19086	0.18421	0.20112	0.18346	0.18843	0.19013	0.16759	0.1801	0.17896	0.18721	0.19147	0.12226	0.12836	0.15449	0.20072	0.19556	0.20119	0.18872	0.37139	0.08851	0.14176	0.19624	0.13741		+	+	+	+	+	+	+	+	+	+	+	+	+	+	+	+	+
Tibetan_Qinghai	0.0804	0.08743	0.08372	0.06175	0.07567	0.08346	0.064	0.06345	0.06676	0.07195	0.10887	0.11747	0.11094	0.08369	0.09632	0.12327	0.13466	0.07662	0.21754	0.19935	0.14736	0.2671	0.15651	0.14218		+	+	+	+	+	+	+	+	+	+	+	+	+	+	+	+
SaudiArabian	0.13448	0.13774	0.16058	0.12268	0.1202	0.13319	0.12989	0.12617	0.1224	0.12111	0.11507	0.03922	0.04737	0.07989	0.1261	0.08463	0.14751	0.12163	0.23297	0.1396	0.04417	0.13681	0.06847	0.08239	0.10922		+	+	+	+	+	+	+	+	+	+	+	+	+	+	+
Arabian_UAE	0.12986	0.12623	0.15897	0.13731	0.13344	0.12479	0.13904	0.15327	0.16477	0.15119	0.10214	0.03754	0.05804	0.08617	0.15408	0.06606	0.12191	0.16735	0.2282	0.24781	0.09348	0.23904	0.16265	0.14479	0.19992	0.05694		+	+	+	+	+	+	+	+	+	+	+	+	+	+
Belgian	0.05918	0.05564	0.08271	0.06438	0.06257	0.05342	0.0696	0.06614	0.07809	0.06231	0.01741	0.01949	0.01522	0.0298	0.07579	0.00261	0.03679	0.08651	0.07612	0.25691	0.09365	0.26207	0.14598	0.18111	0.11154	0.08823	0.0718		-	+	+	+	+	+	+	+	+	+	+	+	+
Dutch	0.06993	0.0644	0.09572	0.07596	0.07062	0.06414	0.08825	0.09161	0.10706	0.08702	0.02228	0.02856	0.03047	0.04115	0.10339	-0.0037	0.03858	0.09882	0.076	0.29498	0.09714	0.2811	0.19063	0.22746	0.16585	0.10982	0.07149	0.00619		+	+	+	+	+	+	+	+	+	+	+	+
Tujia_Hubei	0.05013	0.03893	0.07673	0.05539	0.03642	0.04115	0.07175	0.07105	0.07273	0.05737	0.05604	0.10237	0.0852	0.04633	0.06693	0.06173	0.05686	0.04532	0.0767	0.31041	0.13548	0.34444	0.20878	0.24027	0.14185	0.15886	0.15925	0.06443	0.06798		+	+	+	+	+	+	+	+	+	+	+
Daur_Hulunbuir	0.07022	0.05586	0.07591	0.05993	0.03983	0.0737	0.06668	0.05935	0.06035	0.05477	0.09126	0.10962	0.11072	0.02863	0.01698	0.09905	0.09248	0.03465	0.12215	0.25732	0.15356	0.2874	0.184	0.19909	0.114	0.15017	0.17298	0.09877	0.11569	0.06406		+	+	+	+	+	+	+	+	+	+
Monogolian_Hulunbuir	0.02918	0.02459	0.0387	0.02631	0.01379	0.03154	0.03213	0.02723	0.03445	0.02355	0.05294	0.07805	0.08084	0.02182	0.01275	0.06215	0.05309	0.02919	0.09374	0.26325	0.14576	0.26695	0.16696	0.18527	0.09745	0.12336	0.12854	0.06208	0.0742	0.04713	0.01076		+	+	+	+	+	+	+	+	+
Japanese	0.05226	0.052	0.07089	0.04695	0.04111	0.04644	0.05475	0.02392	0.01918	0.01828	0.05679	0.112	0.09181	0.06854	0.08854	0.08869	0.06181	0.06753	0.12221	0.26132	0.15576	0.28553	0.16762	0.20602	0.06331	0.13661	0.1871	0.07868	0.11273	0.06802	0.0923	0.06155		+	+	+	+	+	+	+	+
Dongxiang_Gansu	0.07018	0.06725	0.08579	0.06413	0.06059	0.07116	0.05807	0.05379	0.05432	0.05299	0.06751	0.02923	0.02903	0.03703	0.05436	0.05641	0.07861	0.07434	0.15775	0.12574	0.07935	0.17441	0.06405	0.05823	0.04421	0.03248	0.0721	0.04714	0.0775	0.10042	0.0747	0.05878	0.06972		+	+	+	-	+	+	+
Han_Lingao	0.02466	0.02729	0.04157	0.01519	0.00753	0.02317	0.03339	0.03874	0.04081	0.03079	0.05901	0.06851	0.0646	0.03833	0.03892	0.05061	0.0613	0.02281	0.10775	0.25121	0.11905	0.28813	0.14099	0.18278	0.07216	0.10295	0.12353	0.06098	0.06752	0.03117	0.05785	0.03258	0.04683	0.06083		+	+	+	+	+	+
Hui_Gansu	0.03815	0.0372	0.05432	0.03498	0.03281	0.03926	0.03091	0.03835	0.04259	0.03669	0.04745	0.03339	0.03141	0.03006	0.03592	0.04247	0.06015	0.04984	0.12724	0.15649	0.08182	0.1961	0.08202	0.07884	0.03332	0.0444	0.07632	0.03702	0.06129	0.07047	0.05908	0.03941	0.04967	0.00433	0.03613		-	+	+	+	+
Hui_Xinjiang	0.02046	0.02303	0.03798	0.02217	0.02117	0.0201	0.01884	0.02352	0.03272	0.02255	0.03435	0.03719	0.03526	0.02921	0.03781	0.04025	0.04146	0.04669	0.13805	0.19785	0.09546	0.21128	0.11531	0.11118	0.05037	0.06159	0.08318	0.03305	0.05936	0.06361	0.05872	0.02735	0.04091	0.01198	0.02896	-0.00041		+	+	+	+
Uyghur_Xinjiang	0.10158	0.09491	0.11781	0.09381	0.08975	0.10373	0.08613	0.08769	0.08635	0.08752	0.09629	0.0353	0.0396	0.05163	0.07586	0.07588	0.10941	0.09889	0.20504	0.10159	0.07314	0.15221	0.06483	0.03234	0.05811	0.02569	0.07002	0.06975	0.0973	0.13539	0.09082	0.08096	0.11116	0.00325	0.08918	0.01531	0.02916		+	+	+
Chinese_Hongkong	0.00304	0.00764	0.01491	0.00305	0.00269	0.00364	0.0117	0.02749	0.0381	0.02403	0.04554	0.09186	0.08774	0.05636	0.0442	0.06116	0.04575	0.03536	0.10585	0.28561	0.15474	0.30227	0.18344	0.19856	0.0776	0.13318	0.14204	0.06701	0.07481	0.04066	0.06618	0.0296	0.03992	0.07345	0.01152	0.03993	0.02498	0.10497		+	+
Yi_SouthwestChina	0.01634	0.01726	0.02711	0.01156	0.00907	0.02212	0.01979	0.02746	0.03777	0.02585	0.04165	0.06294	0.06526	0.02781	0.017	0.04012	0.05687	0.02143	0.08655	0.25789	0.12834	0.2643	0.15856	0.16948	0.06061	0.09327	0.11088	0.04303	0.05401	0.04628	0.03782	0.01425	0.0544	0.04773	0.02081	0.02422	0.0161	0.06866	0.01788		+
Li_Hainan	0.11778	0.11864	0.15418	0.09875	0.07607	0.10278	0.13437	0.11823	0.10963	0.10215	0.12087	0.10687	0.10148	0.06817	0.12591	0.11304	0.13719	0.05393	0.18283	0.25204	0.08748	0.26777	0.16354	0.26829	0.17476	0.13596	0.19955	0.12487	0.14506	0.06846	0.08838	0.0795	0.10731	0.10573	0.04907	0.08655	0.09837	0.13092	0.09182	0.08174

[truncated: 2 more sheets: Table S11, Table S12]
